# Supplementary material for: Shift work and quality of sleep: effect of working in designed dynamic light
Source: Int Arch Occup Environ Health. 2015 Apr 19;89:49–61. doi: 10.1007/s00420-015-1051-0 (PMC4700071; doi:10.1007/s00420-015-1051-0)
Supplement: Supplementary file 1 — Supplementary material 1 (XML 183 kb) [file 420_2015_1051_MOESM1_ESM.xml]

<?xml version="1.0" encoding="UTF-8"?>
<?mso-application progid="Word.Document"?><w:wordDocument w:macrosPresent="no" w:embeddedObjPresent="no" w:ocxPresent="no" xml:space="preserve" xmlns:w10="urn:schemas-microsoft-com:office:word" xmlns:wsp="http://schemas.microsoft.com/office/word/2003/wordml/sp2" xmlns:sl="http://schemas.microsoft.com/schemaLibrary/2003/core" xmlns:dt="uuid:C2F41010-65B3-11d1-A29F-00AA00C14882" xmlns:wx="http://schemas.microsoft.com/office/word/2003/auxHint" xmlns:o="urn:schemas-microsoft-com:office:office" xmlns:aml="http://schemas.microsoft.com/aml/2001/core" xmlns:v="urn:schemas-microsoft-com:vml" xmlns:st1="urn:schemas-microsoft-com:office:smarttags" xmlns:w="http://schemas.microsoft.com/office/word/2003/wordml"><w:ignoreElements w:val="http://schemas.microsoft.com/office/word/2003/wordml/sp2"/><o:SmartTagType o:namespaceuri="urn:schemas-microsoft-com:office:smarttags" o:name="country-region"/><o:SmartTagType o:namespaceuri="urn:schemas-microsoft-com:office:smarttags" o:name="place"/><o:DocumentProperties><o:Title>Lysprojekt</o:Title><o:Author>nym2at</o:Author><o:LastAuthor>nym2at</o:LastAuthor><o:Revision>6</o:Revision><o:TotalTime>122</o:TotalTime><o:Created>2015-02-28T13:21:00Z</o:Created><o:LastSaved>2015-03-05T07:58:00Z</o:LastSaved><o:Pages>1</o:Pages><o:Words>978</o:Words><o:Characters>5972</o:Characters><o:Lines>49</o:Lines><o:Paragraphs>13</o:Paragraphs><o:CharactersWithSpaces>6937</o:CharactersWithSpaces><o:Version>11.0000</o:Version></o:DocumentProperties><w:fonts><w:defaultFonts w:ascii="Verdana" w:fareast="MS Mincho" w:h-ansi="Verdana" w:cs="Verdana"/><w:font w:name="Wingdings"><w:panose-1 w:val="05000000000000000000"/><w:charset w:val="02"/><w:family w:val="Auto"/><w:pitch w:val="variable"/><w:sig w:usb-0="00000000" w:usb-1="10000000" w:usb-2="00000000" w:usb-3="00000000" w:csb-0="80000000" w:csb-1="00000000"/></w:font><w:font w:name="MS Mincho"><w:altName w:val="‚l‚r –¾’©"/><w:panose-1 w:val="02020609040205080304"/><w:charset w:val="80"/><w:family w:val="Roman"/><w:notTrueType/><w:pitch w:val="fixed"/><w:sig w:usb-0="00000001" w:usb-1="08070000" w:usb-2="00000010" w:usb-3="00000000" w:csb-0="00020000" w:csb-1="00000000"/></w:font><w:font w:name="Arial Unicode MS"><w:panose-1 w:val="020B0604020202020204"/><w:charset w:val="80"/><w:family w:val="Swiss"/><w:pitch w:val="variable"/><w:sig w:usb-0="FFFFFFFF" w:usb-1="E9FFFFFF" w:usb-2="0000003F" w:usb-3="00000000" w:csb-0="003F01FF" w:csb-1="00000000"/></w:font><w:font w:name="Verdana"><w:panose-1 w:val="020B0604030504040204"/><w:charset w:val="00"/><w:family w:val="Swiss"/><w:pitch w:val="variable"/><w:sig w:usb-0="20000287" w:usb-1="00000000" w:usb-2="00000000" w:usb-3="00000000" w:csb-0="0000019F" w:csb-1="00000000"/></w:font><w:font w:name="Palatino Linotype"><w:panose-1 w:val="02040502050505030304"/><w:charset w:val="00"/><w:family w:val="Roman"/><w:pitch w:val="variable"/><w:sig w:usb-0="E0000387" w:usb-1="40000013" w:usb-2="00000000" w:usb-3="00000000" w:csb-0="0000019F" w:csb-1="00000000"/></w:font><w:font w:name="@Arial Unicode MS"><w:panose-1 w:val="020B0604020202020204"/><w:charset w:val="80"/><w:family w:val="Swiss"/><w:pitch w:val="variable"/><w:sig w:usb-0="FFFFFFFF" w:usb-1="E9FFFFFF" w:usb-2="0000003F" w:usb-3="00000000" w:csb-0="003F01FF" w:csb-1="00000000"/></w:font><w:font w:name="@MS Mincho"><w:panose-1 w:val="00000000000000000000"/><w:charset w:val="80"/><w:family w:val="Roman"/><w:notTrueType/><w:pitch w:val="fixed"/><w:sig w:usb-0="00000001" w:usb-1="08070000" w:usb-2="00000010" w:usb-3="00000000" w:csb-0="00020000" w:csb-1="00000000"/></w:font></w:fonts><w:lists><w:listDef w:listDefId="0"><w:lsid w:val="FFFFFF88"/><w:plt w:val="HybridMultilevel"/><w:tmpl w:val="80FE1754"/><w:lvl w:ilvl="0" w:tplc="04090001"><w:start w:val="1"/><w:nfc w:val="23"/><w:lvlText w:val="°"/><w:lvlJc w:val="left"/><w:pPr><w:tabs><w:tab w:val="list" w:pos="500"/></w:tabs><w:ind w:left="500" w:hanging="250"/></w:pPr><w:rPr><w:rFonts w:ascii="Symbol" w:h-ansi="Symbol" w:hint="default"/></w:rPr></w:lvl><w:lvl w:ilvl="1" w:tplc="04090001"><w:start w:val="1"/><w:nfc w:val="23"/><w:lvlText w:val="°"/><w:lvlJc w:val="left"/><w:pPr><w:tabs><w:tab w:val="list" w:pos="500"/></w:tabs><w:ind w:left="700" w:hanging="250"/></w:pPr><w:rPr><w:rFonts w:ascii="Symbol" w:h-ansi="Symbol" w:hint="default"/></w:rPr></w:lvl><w:lvl w:ilvl="2" w:tplc="04090001"><w:start w:val="1"/><w:nfc w:val="23"/><w:lvlText w:val="°"/><w:lvlJc w:val="left"/><w:pPr><w:tabs><w:tab w:val="list" w:pos="500"/></w:tabs><w:ind w:left="900" w:hanging="250"/></w:pPr><w:rPr><w:rFonts w:ascii="Symbol" w:h-ansi="Symbol" w:hint="default"/></w:rPr></w:lvl><w:lvl w:ilvl="3" w:tplc="04090001"><w:start w:val="1"/><w:nfc w:val="23"/><w:lvlText w:val="°"/><w:lvlJc w:val="left"/><w:pPr><w:tabs><w:tab w:val="list" w:pos="500"/></w:tabs><w:ind w:left="1100" w:hanging="250"/></w:pPr><w:rPr><w:rFonts w:ascii="Symbol" w:h-ansi="Symbol" w:hint="default"/></w:rPr></w:lvl><w:lvl w:ilvl="4" w:tplc="04090001"><w:start w:val="1"/><w:nfc w:val="23"/><w:lvlText w:val="°"/><w:lvlJc w:val="left"/><w:pPr><w:tabs><w:tab w:val="list" w:pos="500"/></w:tabs><w:ind w:left="1300" w:hanging="250"/></w:pPr><w:rPr><w:rFonts w:ascii="Symbol" w:h-ansi="Symbol" w:hint="default"/></w:rPr></w:lvl><w:lvl w:ilvl="5" w:tplc="04090001"><w:start w:val="1"/><w:nfc w:val="23"/><w:lvlText w:val="°"/><w:lvlJc w:val="left"/><w:pPr><w:tabs><w:tab w:val="list" w:pos="500"/></w:tabs><w:ind w:left="1500" w:hanging="250"/></w:pPr><w:rPr><w:rFonts w:ascii="Symbol" w:h-ansi="Symbol" w:hint="default"/></w:rPr></w:lvl><w:lvl w:ilvl="6" w:tplc="0D409238"><w:lvlText w:val=""/><w:lvlJc w:val="left"/></w:lvl><w:lvl w:ilvl="7" w:tplc="086446BE"><w:lvlText w:val=""/><w:lvlJc w:val="left"/></w:lvl><w:lvl w:ilvl="8" w:tplc="49D840CE"><w:lvlText w:val=""/><w:lvlJc w:val="left"/></w:lvl></w:listDef><w:listDef w:listDefId="1"><w:lsid w:val="1EF83DF6"/><w:plt w:val="HybridMultilevel"/><w:tmpl w:val="6B5641C8"/><w:lvl w:ilvl="0" w:tplc="04090003"><w:start w:val="1"/><w:nfc w:val="23"/><w:lvlText w:val=" "/><w:lvlJc w:val="left"/><w:pPr><w:tabs><w:tab w:val="list" w:pos="500"/></w:tabs><w:ind w:left="500" w:hanging="250"/></w:pPr><w:rPr><w:rFonts w:ascii="Symbol" w:h-ansi="Symbol" w:hint="default"/></w:rPr></w:lvl><w:lvl w:ilvl="1" w:tplc="04090003"><w:start w:val="1"/><w:nfc w:val="23"/><w:lvlText w:val=" "/><w:lvlJc w:val="left"/><w:pPr><w:tabs><w:tab w:val="list" w:pos="500"/></w:tabs><w:ind w:left="700" w:hanging="250"/></w:pPr><w:rPr><w:rFonts w:ascii="Symbol" w:h-ansi="Symbol" w:hint="default"/></w:rPr></w:lvl><w:lvl w:ilvl="2" w:tplc="04090003"><w:start w:val="1"/><w:nfc w:val="23"/><w:lvlText w:val=" "/><w:lvlJc w:val="left"/><w:pPr><w:tabs><w:tab w:val="list" w:pos="500"/></w:tabs><w:ind w:left="900" w:hanging="250"/></w:pPr><w:rPr><w:rFonts w:ascii="Symbol" w:h-ansi="Symbol" w:hint="default"/></w:rPr></w:lvl><w:lvl w:ilvl="3" w:tplc="04090003"><w:start w:val="1"/><w:nfc w:val="23"/><w:lvlText w:val=" "/><w:lvlJc w:val="left"/><w:pPr><w:tabs><w:tab w:val="list" w:pos="500"/></w:tabs><w:ind w:left="1100" w:hanging="250"/></w:pPr><w:rPr><w:rFonts w:ascii="Symbol" w:h-ansi="Symbol" w:hint="default"/></w:rPr></w:lvl><w:lvl w:ilvl="4" w:tplc="04090003"><w:start w:val="1"/><w:nfc w:val="23"/><w:lvlText w:val=" "/><w:lvlJc w:val="left"/><w:pPr><w:tabs><w:tab w:val="list" w:pos="500"/></w:tabs><w:ind w:left="1300" w:hanging="250"/></w:pPr><w:rPr><w:rFonts w:ascii="Symbol" w:h-ansi="Symbol" w:hint="default"/></w:rPr></w:lvl><w:lvl w:ilvl="5" w:tplc="04090003"><w:start w:val="1"/><w:nfc w:val="23"/><w:lvlText w:val=" "/><w:lvlJc w:val="left"/><w:pPr><w:tabs><w:tab w:val="list" w:pos="500"/></w:tabs><w:ind w:left="1500" w:hanging="250"/></w:pPr><w:rPr><w:rFonts w:ascii="Symbol" w:h-ansi="Symbol" w:hint="default"/></w:rPr></w:lvl><w:lvl w:ilvl="6" w:tplc="D4BCADEE"><w:lvlText w:val=""/><w:lvlJc w:val="left"/></w:lvl><w:lvl w:ilvl="7" w:tplc="EF563E0C"><w:lvlText w:val=""/><w:lvlJc w:val="left"/></w:lvl><w:lvl w:ilvl="8" w:tplc="C1EC22E4"><w:lvlText w:val=""/><w:lvlJc w:val="left"/></w:lvl></w:listDef><w:listDef w:listDefId="2"><w:lsid w:val="23762D19"/><w:plt w:val="HybridMultilevel"/><w:tmpl w:val="959C2DF8"/><w:lvl w:ilvl="0" w:tplc="04090001"><w:start w:val="1"/><w:nfc w:val="23"/><w:lvlText w:val="·"/><w:lvlJc w:val="left"/><w:pPr><w:tabs><w:tab w:val="list" w:pos="500"/></w:tabs><w:ind w:left="500" w:hanging="250"/></w:pPr><w:rPr><w:rFonts w:ascii="Symbol" w:h-ansi="Symbol" w:hint="default"/></w:rPr></w:lvl><w:lvl w:ilvl="1" w:tplc="04090001"><w:start w:val="1"/><w:nfc w:val="23"/><w:lvlText w:val="·"/><w:lvlJc w:val="left"/><w:pPr><w:tabs><w:tab w:val="list" w:pos="500"/></w:tabs><w:ind w:left="700" w:hanging="250"/></w:pPr><w:rPr><w:rFonts w:ascii="Symbol" w:h-ansi="Symbol" w:hint="default"/></w:rPr></w:lvl><w:lvl w:ilvl="2" w:tplc="04090001"><w:start w:val="1"/><w:nfc w:val="23"/><w:lvlText w:val="·"/><w:lvlJc w:val="left"/><w:pPr><w:tabs><w:tab w:val="list" w:pos="500"/></w:tabs><w:ind w:left="900" w:hanging="250"/></w:pPr><w:rPr><w:rFonts w:ascii="Symbol" w:h-ansi="Symbol" w:hint="default"/></w:rPr></w:lvl><w:lvl w:ilvl="3" w:tplc="04090001"><w:start w:val="1"/><w:nfc w:val="23"/><w:lvlText w:val="·"/><w:lvlJc w:val="left"/><w:pPr><w:tabs><w:tab w:val="list" w:pos="500"/></w:tabs><w:ind w:left="1100" w:hanging="250"/></w:pPr><w:rPr><w:rFonts w:ascii="Symbol" w:h-ansi="Symbol" w:hint="default"/></w:rPr></w:lvl><w:lvl w:ilvl="4" w:tplc="04090001"><w:start w:val="1"/><w:nfc w:val="23"/><w:lvlText w:val="·"/><w:lvlJc w:val="left"/><w:pPr><w:tabs><w:tab w:val="list" w:pos="500"/></w:tabs><w:ind w:left="1300" w:hanging="250"/></w:pPr><w:rPr><w:rFonts w:ascii="Symbol" w:h-ansi="Symbol" w:hint="default"/></w:rPr></w:lvl><w:lvl w:ilvl="5" w:tplc="04090001"><w:start w:val="1"/><w:nfc w:val="23"/><w:lvlText w:val="·"/><w:lvlJc w:val="left"/><w:pPr><w:tabs><w:tab w:val="list" w:pos="500"/></w:tabs><w:ind w:left="1500" w:hanging="250"/></w:pPr><w:rPr><w:rFonts w:ascii="Symbol" w:h-ansi="Symbol" w:hint="default"/></w:rPr></w:lvl><w:lvl w:ilvl="6" w:tplc="48DCAAF2"><w:lvlText w:val=""/><w:lvlJc w:val="left"/></w:lvl><w:lvl w:ilvl="7" w:tplc="A4B2EEBC"><w:lvlText w:val=""/><w:lvlJc w:val="left"/></w:lvl><w:lvl w:ilvl="8" w:tplc="3C586084"><w:lvlText w:val=""/><w:lvlJc w:val="left"/></w:lvl></w:listDef></w:lists><w:styles><w:versionOfBuiltInStylenames w:val="4"/><w:latentStyles w:defLockedState="off" w:latentStyleCount="156"/><w:style w:type="paragraph" w:default="on" w:styleId="Normal"><w:name w:val="Normal"/><w:rsid w:val="002064C8"/><w:pPr><w:spacing w:line="312" w:line-rule="auto"/></w:pPr><w:rPr><w:rFonts w:ascii="Arial Unicode MS" w:h-ansi="Arial Unicode MS"/><wx:font wx:val="Arial Unicode MS"/><w:sz w:val="22"/><w:lang w:val="DA" w:fareast="JA" w:bidi="AR-SA"/></w:rPr></w:style><w:style w:type="character" w:default="on" w:styleId="Standardskrifttypeiafsnit"><w:name w:val="Default Paragraph Font"/><wx:uiName wx:val="Standardskrifttype i afsnit"/><w:semiHidden/></w:style><w:style w:type="table" w:default="on" w:styleId="Tabel-Normal"><w:name w:val="Normal Table"/><wx:uiName wx:val="Tabel - Normal"/><w:semiHidden/><w:rPr><wx:font wx:val="Verdana"/></w:rPr><w:tblPr><w:tblInd w:w="0" w:type="dxa"/><w:tblCellMar><w:top w:w="0" w:type="dxa"/><w:left w:w="108" w:type="dxa"/><w:bottom w:w="0" w:type="dxa"/><w:right w:w="108" w:type="dxa"/></w:tblCellMar></w:tblPr></w:style><w:style w:type="list" w:default="on" w:styleId="Ingenoversigt"><w:name w:val="No List"/><wx:uiName wx:val="Ingen oversigt"/><w:semiHidden/></w:style><w:style w:type="character" w:styleId="DefaultCharacterStyle"><w:name w:val="Default Character Style"/><w:rsid w:val="002064C8"/><w:rPr><w:rFonts w:ascii="Arial Unicode MS" w:h-ansi="Arial Unicode MS"/><w:b w:val="off"/><w:i w:val="off"/><w:sz w:val="22"/></w:rPr></w:style><w:style w:type="character" w:styleId="SurveyXactClosedCheckbox"><w:name w:val="SurveyXact Closed Checkbox"/><w:rsid w:val="002064C8"/><w:rPr><w:sz w:val="24"/></w:rPr></w:style><w:style w:type="character" w:styleId="SurveyXactClosedVerticalChoiceValue"><w:name w:val="SurveyXact Closed Vertical Choice Value"/><w:rsid w:val="002064C8"/><w:rPr><w:sz w:val="16"/></w:rPr></w:style><w:style w:type="paragraph" w:styleId="Heading1"><w:name w:val="Heading 1"/><w:next w:val="Normal"/><w:rsid w:val="002064C8"/><w:pPr><w:pStyle w:val="Heading1"/><w:pageBreakBefore/><w:pBdr><w:top w:val="double" w:sz="4" wx:bdrwidth="30" w:space="1" w:color="auto"/><w:bottom w:val="double" w:sz="4" wx:bdrwidth="30" w:space="1" w:color="auto"/></w:pBdr><w:shd w:val="clear" w:color="auto" w:fill="E0E0E0"/><w:spacing w:before="100" w:after="100"/><w:jc w:val="center"/><w:outlineLvl w:val="0"/></w:pPr><w:rPr><w:rFonts w:ascii="Palatino Linotype" w:h-ansi="Palatino Linotype"/><wx:font wx:val="Palatino Linotype"/><w:i/><w:sz w:val="36"/><w:lang w:val="DA" w:fareast="JA" w:bidi="AR-SA"/></w:rPr></w:style><w:style w:type="paragraph" w:styleId="SurveyXactQuestionTitle"><w:name w:val="SurveyXact Question Title"/><w:basedOn w:val="Normal"/><w:next w:val="Normal"/><w:rsid w:val="002064C8"/><w:pPr><w:pStyle w:val="SurveyXactQuestionTitle"/><w:keepNext/><w:spacing w:before="200"/><w:outlineLvl w:val="3"/></w:pPr><w:rPr><wx:font wx:val="Arial Unicode MS"/><w:b/></w:rPr></w:style><w:style w:type="paragraph" w:styleId="SurveyXactQuestionTypeHeading"><w:name w:val="SurveyXact Question Type Heading"/><w:basedOn w:val="Normal"/><w:rsid w:val="002064C8"/><w:pPr><w:pStyle w:val="SurveyXactQuestionTypeHeading"/></w:pPr><w:rPr><wx:font wx:val="Arial Unicode MS"/></w:rPr></w:style><w:style w:type="paragraph" w:styleId="SurveyXactClosedVerticalChoices"><w:name w:val="SurveyXact Closed Vertical Choices"/><w:basedOn w:val="Normal"/><w:next w:val="Normal"/><w:rsid w:val="002064C8"/><w:pPr><w:pStyle w:val="SurveyXactClosedVerticalChoices"/><w:tabs><w:tab w:val="left" w:pos="510"/><w:tab w:val="left" w:pos="794"/></w:tabs><w:ind w:left="794" w:hanging="794"/></w:pPr><w:rPr><wx:font wx:val="Arial Unicode MS"/><w:sz w:val="20"/></w:rPr></w:style><w:style w:type="paragraph" w:styleId="SurveyXactHorizontalChoiceHeading"><w:name w:val="SurveyXact Horizontal Choice Heading"/><w:basedOn w:val="Normal"/><w:rsid w:val="002064C8"/><w:pPr><w:pStyle w:val="SurveyXactHorizontalChoiceHeading"/><w:jc w:val="center"/></w:pPr><w:rPr><wx:font wx:val="Arial Unicode MS"/><w:b/><w:sz w:val="16"/></w:rPr></w:style><w:style w:type="paragraph" w:styleId="SurveyXactClosedHorizontalChoice"><w:name w:val="SurveyXact Closed Horizontal Choice"/><w:basedOn w:val="Normal"/><w:rsid w:val="002064C8"/><w:pPr><w:pStyle w:val="SurveyXactClosedHorizontalChoice"/><w:jc w:val="center"/></w:pPr><w:rPr><wx:font wx:val="Arial Unicode MS"/><w:sz w:val="16"/></w:rPr></w:style><w:style w:type="paragraph" w:styleId="SurveyXactOpenUnderline"><w:name w:val="SurveyXact Open Underline"/><w:basedOn w:val="Normal"/><w:rsid w:val="002064C8"/><w:pPr><w:pStyle w:val="SurveyXactOpenUnderline"/></w:pPr><w:rPr><wx:font wx:val="Arial Unicode MS"/></w:rPr></w:style><w:style w:type="paragraph" w:styleId="SurveyXactBatteryQuestionLine"><w:name w:val="SurveyXact Battery Question Line"/><w:basedOn w:val="Normal"/><w:rsid w:val="002064C8"/><w:pPr><w:pStyle w:val="SurveyXactBatteryQuestionLine"/></w:pPr><w:rPr><wx:font wx:val="Arial Unicode MS"/></w:rPr></w:style><w:style w:type="paragraph" w:styleId="SurveyXactBatteryColumnHeading"><w:name w:val="SurveyXact Battery Column Heading"/><w:basedOn w:val="Normal"/><w:rsid w:val="002064C8"/><w:pPr><w:pStyle w:val="SurveyXactBatteryColumnHeading"/><w:jc w:val="center"/></w:pPr><w:rPr><wx:font wx:val="Arial Unicode MS"/></w:rPr></w:style><w:style w:type="table" w:styleId="SurveyXactBatteryTable"><w:name w:val="SurveyXact Battery Table"/><w:rsid w:val="002064C8"/><w:rPr><wx:font wx:val="Verdana"/></w:rPr><w:tblPr><w:tblCellMar><w:top w:w="0" w:type="dxa"/><w:left w:w="0" w:type="dxa"/><w:bottom w:w="0" w:type="dxa"/><w:right w:w="0" w:type="dxa"/></w:tblCellMar></w:tblPr><w:tcPr><w:tcMar><w:top w:w="57" w:type="dxa"/><w:bottom w:w="57" w:type="dxa"/></w:tcMar><w:vAlign w:val="center"/></w:tcPr></w:style><w:style w:type="paragraph" w:styleId="Sidefod"><w:name w:val="footer"/><wx:uiName wx:val="Sidefod"/><w:basedOn w:val="Normal"/><w:rsid w:val="001836D2"/><w:pPr><w:pStyle w:val="Sidefod"/><w:tabs><w:tab w:val="center" w:pos="4819"/><w:tab w:val="right" w:pos="9638"/></w:tabs></w:pPr><w:rPr><wx:font wx:val="Arial Unicode MS"/></w:rPr></w:style><w:style w:type="character" w:styleId="Sidetal"><w:name w:val="page number"/><wx:uiName wx:val="Sidetal"/><w:basedOn w:val="Standardskrifttypeiafsnit"/><w:rsid w:val="001836D2"/></w:style></w:styles><w:docPr><w:view w:val="print"/><w:zoom w:percent="100"/><w:mirrorMargins/><w:attachedTemplate w:val=""/><w:defaultTabStop w:val="1304"/><w:hyphenationZone w:val="425"/><w:evenAndOddHeaders/><w:characterSpacingControl w:val="DontCompress"/><w:validateAgainstSchema/><w:saveInvalidXML w:val="off"/><w:ignoreMixedContent w:val="off"/><w:alwaysShowPlaceholderText w:val="off"/><w:footnotePr><w:footnote w:type="separator"><w:p wsp:rsidR="00E035A5" wsp:rsidRDefault="00E035A5"><w:r><w:separator/></w:r></w:p></w:footnote><w:footnote w:type="continuation-separator"><w:p wsp:rsidR="00E035A5" wsp:rsidRDefault="00E035A5"><w:r><w:continuationSeparator/></w:r></w:p></w:footnote></w:footnotePr><w:endnotePr><w:endnote w:type="separator"><w:p wsp:rsidR="00E035A5" wsp:rsidRDefault="00E035A5"><w:r><w:separator/></w:r></w:p></w:endnote><w:endnote w:type="continuation-separator"><w:p wsp:rsidR="00E035A5" wsp:rsidRDefault="00E035A5"><w:r><w:continuationSeparator/></w:r></w:p></w:endnote></w:endnotePr><w:compat><w:useFELayout/></w:compat><wsp:rsids><wsp:rsidRoot wsp:val="002064C8"/><wsp:rsid wsp:val="00022900"/><wsp:rsid wsp:val="00143F55"/><wsp:rsid wsp:val="001836D2"/><wsp:rsid wsp:val="002064C8"/><wsp:rsid wsp:val="002E1533"/><wsp:rsid wsp:val="003074DC"/><wsp:rsid wsp:val="00410BE3"/><wsp:rsid wsp:val="004B71C7"/><wsp:rsid wsp:val="006B13DE"/><wsp:rsid wsp:val="00755A2E"/><wsp:rsid wsp:val="00981B68"/><wsp:rsid wsp:val="00982C2D"/><wsp:rsid wsp:val="00985657"/><wsp:rsid wsp:val="00AB2B4B"/><wsp:rsid wsp:val="00B92CB2"/><wsp:rsid wsp:val="00C13620"/><wsp:rsid wsp:val="00CE4325"/><wsp:rsid wsp:val="00D73F7E"/><wsp:rsid wsp:val="00E035A5"/><wsp:rsid wsp:val="00E378DB"/><wsp:rsid wsp:val="00E84A1F"/><wsp:rsid wsp:val="00F247D0"/><wsp:rsid wsp:val="00F4100C"/><wsp:rsid wsp:val="00F84F98"/></wsp:rsids></w:docPr><w:body><wx:sect><w:p wsp:rsidR="00755A2E" wsp:rsidRPr="00D73F7E" wsp:rsidRDefault="00755A2E" wsp:rsidP="00755A2E"><w:pPr><w:spacing w:line="240" w:line-rule="auto"/><w:rPr><w:rFonts w:ascii="Times New Roman" w:h-ansi="Times New Roman" w:cs="Times New Roman"/><wx:font wx:val="Times New Roman"/><w:b/><w:sz w:val="36"/><w:sz-cs w:val="24"/><w:lang w:val="EN-GB"/></w:rPr></w:pPr><w:r wsp:rsidRPr="00D73F7E"><w:rPr><w:rFonts w:ascii="Times New Roman" w:h-ansi="Times New Roman" w:cs="Times New Roman"/><wx:font wx:val="Times New Roman"/><w:b/><w:sz w:val="36"/><w:sz-cs w:val="24"/><w:lang w:val="EN-GB"/></w:rPr><w:t>Questionnaire</w:t></w:r></w:p><w:p wsp:rsidR="00755A2E" wsp:rsidRPr="00D73F7E" wsp:rsidRDefault="00755A2E" wsp:rsidP="00755A2E"><w:pPr><w:spacing w:line="240" w:line-rule="auto"/><w:rPr><w:rFonts w:ascii="Times New Roman" w:h-ansi="Times New Roman" w:cs="Times New Roman"/><wx:font wx:val="Times New Roman"/><w:sz w:val="24"/><w:sz-cs w:val="24"/><w:lang w:val="EN-GB"/></w:rPr></w:pPr></w:p><w:p wsp:rsidR="00755A2E" wsp:rsidRPr="00D73F7E" wsp:rsidRDefault="00755A2E" wsp:rsidP="00755A2E"><w:pPr><w:spacing w:line="240" w:line-rule="auto"/><w:rPr><w:rFonts w:ascii="Times New Roman" w:h-ansi="Times New Roman" w:cs="Times New Roman"/><wx:font wx:val="Times New Roman"/><w:sz w:val="24"/><w:sz-cs w:val="24"/><w:lang w:val="EN-GB"/></w:rPr></w:pPr><w:r wsp:rsidRPr="00D73F7E"><w:rPr><w:rFonts w:ascii="Times New Roman" w:h-ansi="Times New Roman" w:cs="Times New Roman"/><wx:font wx:val="Times New Roman"/><w:sz w:val="24"/><w:sz-cs w:val="24"/><w:lang w:val="EN-GB"/></w:rPr><w:t>Non-validated English version of questionnaire (not in the used lay-out).</w:t></w:r></w:p><w:p wsp:rsidR="00755A2E" wsp:rsidRPr="00D73F7E" wsp:rsidRDefault="00755A2E" wsp:rsidP="00755A2E"><w:pPr><w:spacing w:line="240" w:line-rule="auto"/><w:rPr><w:rFonts w:ascii="Times New Roman" w:h-ansi="Times New Roman" w:cs="Times New Roman"/><wx:font wx:val="Times New Roman"/><w:sz w:val="24"/><w:sz-cs w:val="24"/><w:lang w:val="EN-GB"/></w:rPr></w:pPr></w:p><w:p wsp:rsidR="00755A2E" wsp:rsidRPr="00D73F7E" wsp:rsidRDefault="00755A2E" wsp:rsidP="00755A2E"><w:pPr><w:spacing w:line="240" w:line-rule="auto"/><w:rPr><w:rFonts w:ascii="Times New Roman" w:h-ansi="Times New Roman" w:cs="Times New Roman"/><wx:font wx:val="Times New Roman"/><w:sz w:val="24"/><w:sz-cs w:val="24"/><w:lang w:val="EN-GB"/></w:rPr></w:pPr><w:r wsp:rsidRPr="00D73F7E"><w:rPr><w:rFonts w:ascii="Times New Roman" w:h-ansi="Times New Roman" w:cs="Times New Roman"/><wx:font wx:val="Times New Roman"/><w:sz w:val="24"/><w:sz-cs w:val="24"/><w:lang w:val="EN-GB"/></w:rPr><w:t>Identical for staff working evening shifts (every time it says night shift below </w:t></w:r><w:r wsp:rsidR="001836D2" wsp:rsidRPr="00D73F7E"><w:rPr><w:rFonts w:ascii="Times New Roman" w:h-ansi="Times New Roman" w:cs="Times New Roman"/><wx:font wx:val="Times New Roman"/><w:sz w:val="24"/><w:sz-cs w:val="24"/><w:lang w:val="EN-GB"/></w:rPr><w:t>it would be </w:t></w:r><w:r wsp:rsidRPr="00D73F7E"><w:rPr><w:rFonts w:ascii="Times New Roman" w:h-ansi="Times New Roman" w:cs="Times New Roman"/><wx:font wx:val="Times New Roman"/><w:sz w:val="24"/><w:sz-cs w:val="24"/><w:lang w:val="EN-GB"/></w:rPr><w:t>evening shift</w:t></w:r><w:r wsp:rsidR="001836D2" wsp:rsidRPr="00D73F7E"><w:rPr><w:rFonts w:ascii="Times New Roman" w:h-ansi="Times New Roman" w:cs="Times New Roman"/><wx:font wx:val="Times New Roman"/><w:sz w:val="24"/><w:sz-cs w:val="24"/><w:lang w:val="EN-GB"/></w:rPr><w:t>) except one question</w:t></w:r><w:r wsp:rsidRPr="00D73F7E"><w:rPr><w:rFonts w:ascii="Times New Roman" w:h-ansi="Times New Roman" w:cs="Times New Roman"/><wx:font wx:val="Times New Roman"/><w:sz w:val="24"/><w:sz-cs w:val="24"/><w:lang w:val="EN-GB"/></w:rPr><w:t> regarding power napping, which is only for night shift worker</w:t></w:r><w:r wsp:rsidR="00F84F98" wsp:rsidRPr="00D73F7E"><w:rPr><w:rFonts w:ascii="Times New Roman" w:h-ansi="Times New Roman" w:cs="Times New Roman"/><wx:font wx:val="Times New Roman"/><w:sz w:val="24"/><w:sz-cs w:val="24"/><w:lang w:val="EN-GB"/></w:rPr><w:t>s</w:t></w:r><w:r wsp:rsidRPr="00D73F7E"><w:rPr><w:rFonts w:ascii="Times New Roman" w:h-ansi="Times New Roman" w:cs="Times New Roman"/><wx:font wx:val="Times New Roman"/><w:sz w:val="24"/><w:sz-cs w:val="24"/><w:lang w:val="EN-GB"/></w:rPr><w:t> in </w:t></w:r><st1:place w:st="on"><st1:country-region w:st="on"><w:r wsp:rsidRPr="00D73F7E"><w:rPr><w:rFonts w:ascii="Times New Roman" w:h-ansi="Times New Roman" w:cs="Times New Roman"/><wx:font wx:val="Times New Roman"/><w:sz w:val="24"/><w:sz-cs w:val="24"/><w:lang w:val="EN-GB"/></w:rPr><w:t>Denmark</w:t></w:r></st1:country-region></st1:place><w:r wsp:rsidRPr="00D73F7E"><w:rPr><w:rFonts w:ascii="Times New Roman" w:h-ansi="Times New Roman" w:cs="Times New Roman"/><wx:font wx:val="Times New Roman"/><w:sz w:val="24"/><w:sz-cs w:val="24"/><w:lang w:val="EN-GB"/></w:rPr><w:t>.</w:t></w:r></w:p><w:p wsp:rsidR="00755A2E" wsp:rsidRPr="00D73F7E" wsp:rsidRDefault="00755A2E" wsp:rsidP="00755A2E"><w:pPr><w:spacing w:line="240" w:line-rule="auto"/><w:rPr><w:rFonts w:ascii="Times New Roman" w:h-ansi="Times New Roman" w:cs="Times New Roman"/><wx:font wx:val="Times New Roman"/><w:sz w:val="24"/><w:sz-cs w:val="24"/><w:lang w:val="EN-GB"/></w:rPr></w:pPr></w:p><w:p wsp:rsidR="002064C8" wsp:rsidRPr="00D73F7E" wsp:rsidRDefault="00F247D0" wsp:rsidP="00755A2E"><w:pPr><w:spacing w:line="240" w:line-rule="auto"/><w:rPr><w:rFonts w:ascii="Times New Roman" w:h-ansi="Times New Roman" w:cs="Times New Roman"/><wx:font wx:val="Times New Roman"/><w:b/><w:sz w:val="24"/><w:sz-cs w:val="24"/><w:lang w:val="EN-GB"/></w:rPr></w:pPr><w:r wsp:rsidRPr="00D73F7E"><w:rPr><w:rFonts w:ascii="Times New Roman" w:h-ansi="Times New Roman" w:cs="Times New Roman"/><wx:font wx:val="Times New Roman"/><w:sz w:val="24"/><w:sz-cs w:val="24"/><w:lang w:val="EN-GB"/></w:rPr><w:br/></w:r><w:r wsp:rsidR="00755A2E" wsp:rsidRPr="00D73F7E"><w:rPr><w:rFonts w:ascii="Times New Roman" w:h-ansi="Times New Roman" w:cs="Times New Roman"/><wx:font wx:val="Times New Roman"/><w:b/><w:sz w:val="28"/><w:sz-cs w:val="24"/><w:lang w:val="EN-GB"/></w:rPr><w:t>Background information</w:t></w:r></w:p><w:p wsp:rsidR="00755A2E" wsp:rsidRPr="00D73F7E" wsp:rsidRDefault="00755A2E" wsp:rsidP="00755A2E"><w:pPr><w:spacing w:line="240" w:line-rule="auto"/><w:rPr><w:rFonts w:ascii="Times New Roman" w:h-ansi="Times New Roman" w:cs="Times New Roman"/><wx:font wx:val="Times New Roman"/><w:b/><w:sz w:val="24"/><w:sz-cs w:val="24"/><w:lang w:val="EN-GB"/></w:rPr></w:pPr></w:p><w:p wsp:rsidR="00F84F98" wsp:rsidRPr="00D73F7E" wsp:rsidRDefault="00755A2E" wsp:rsidP="00F84F98"><w:pPr><w:spacing w:line="240" w:line-rule="auto"/><w:rPr><w:rFonts w:ascii="Times New Roman" w:h-ansi="Times New Roman" w:cs="Times New Roman"/><wx:font wx:val="Times New Roman"/><w:lang w:val="EN-GB"/></w:rPr></w:pPr><w:r wsp:rsidRPr="00D73F7E"><w:rPr><w:rFonts w:ascii="Times New Roman" w:h-ansi="Times New Roman" w:cs="Times New Roman"/><wx:font wx:val="Times New Roman"/><w:b/><w:sz w:val="24"/><w:sz-cs w:val="24"/><w:lang w:val="EN-GB"/></w:rPr><w:t>Workplace</w:t></w:r><w:r wsp:rsidRPr="00D73F7E"><w:rPr><w:rFonts w:ascii="Times New Roman" w:h-ansi="Times New Roman" w:cs="Times New Roman"/><wx:font wx:val="Times New Roman"/><w:sz w:val="24"/><w:sz-cs w:val="24"/><w:lang w:val="EN-GB"/></w:rPr><w:tab wx:wTab="210" wx:tlc="none" wx:cTlc="3"/></w:r><w:r wsp:rsidRPr="00D73F7E"><w:rPr><w:rFonts w:ascii="Times New Roman" w:h-ansi="Times New Roman" w:cs="Times New Roman"/><wx:font wx:val="Times New Roman"/><w:sz w:val="24"/><w:sz-cs w:val="24"/><w:lang w:val="EN-GB"/></w:rPr><w:tab wx:wTab="1305" wx:tlc="none" wx:cTlc="21"/></w:r><w:r wsp:rsidRPr="00D73F7E"><w:rPr><w:rFonts w:ascii="Times New Roman" w:h-ansi="Times New Roman" w:cs="Times New Roman"/><wx:font wx:val="Times New Roman"/><w:sz-cs w:val="24"/><w:lang w:val="EN-GB"/></w:rPr><w:t>Intervention ICU</w:t></w:r><w:r wsp:rsidR="00D73F7E"><w:rPr><w:rFonts w:ascii="Times New Roman" w:h-ansi="Times New Roman" w:cs="Times New Roman"/><wx:font wx:val="Times New Roman"/><w:sz-cs w:val="24"/><w:lang w:val="EN-GB"/></w:rPr><w:t>, </w:t></w:r><w:r wsp:rsidRPr="00D73F7E"><w:rPr><w:rFonts w:ascii="Times New Roman" w:h-ansi="Times New Roman" w:cs="Times New Roman"/><wx:font wx:val="Times New Roman"/><w:sz w:val="20"/><w:lang w:val="EN-GB"/></w:rPr><w:t>Control ICU</w:t></w:r><w:r wsp:rsidR="00F247D0" wsp:rsidRPr="00D73F7E"><w:rPr><w:rFonts w:ascii="Times New Roman" w:h-ansi="Times New Roman" w:cs="Times New Roman"/><wx:font wx:val="Times New Roman"/><w:lang w:val="EN-GB"/></w:rPr><w:br/></w:r></w:p><w:p wsp:rsidR="00755A2E" wsp:rsidRPr="00D73F7E" wsp:rsidRDefault="00755A2E" wsp:rsidP="00F84F98"><w:pPr><w:spacing w:line="240" w:line-rule="auto"/><w:rPr><w:rFonts w:ascii="Times New Roman" w:h-ansi="Times New Roman" w:cs="Times New Roman"/><wx:font wx:val="Times New Roman"/><w:lang w:val="EN-GB"/></w:rPr></w:pPr><w:r wsp:rsidRPr="00D73F7E"><w:rPr><w:rFonts w:ascii="Times New Roman" w:h-ansi="Times New Roman" w:cs="Times New Roman"/><wx:font wx:val="Times New Roman"/><w:b/><w:lang w:val="EN-GB"/></w:rPr><w:t>Age</w:t></w:r><w:r wsp:rsidRPr="00D73F7E"><w:rPr><w:rFonts w:ascii="Times New Roman" w:h-ansi="Times New Roman" w:cs="Times New Roman"/><wx:font wx:val="Times New Roman"/><w:lang w:val="EN-GB"/></w:rPr><w:tab wx:wTab="900" wx:tlc="none" wx:cTlc="14"/></w:r><w:r wsp:rsidRPr="00D73F7E"><w:rPr><w:rFonts w:ascii="Times New Roman" w:h-ansi="Times New Roman" w:cs="Times New Roman"/><wx:font wx:val="Times New Roman"/><w:lang w:val="EN-GB"/></w:rPr><w:tab wx:wTab="1305" wx:tlc="none" wx:cTlc="21"/><w:t>____________</w:t></w:r></w:p><wx:sub-section><wx:sub-section><wx:sub-section><wx:sub-section><w:p wsp:rsidR="00755A2E" wsp:rsidRPr="00D73F7E" wsp:rsidRDefault="00755A2E" wsp:rsidP="00D73F7E"><w:pPr><w:pStyle w:val="SurveyXactQuestionTitle"/><w:rPr><w:rFonts w:ascii="Times New Roman" w:h-ansi="Times New Roman" w:cs="Times New Roman"/><wx:font wx:val="Times New Roman"/><w:lang w:val="EN-GB"/></w:rPr></w:pPr><w:r wsp:rsidRPr="00D73F7E"><w:rPr><w:rFonts w:ascii="Times New Roman" w:h-ansi="Times New Roman" w:cs="Times New Roman"/><wx:font wx:val="Times New Roman"/><w:sz w:val="24"/><w:sz-cs w:val="24"/><w:lang w:val="EN-GB"/></w:rPr><w:t>Position</w:t></w:r><w:r wsp:rsidRPr="00D73F7E"><w:rPr><w:lang w:val="EN-GB"/></w:rPr><w:tab wx:wTab="510" wx:tlc="none" wx:cTlc="6"/></w:r><w:r wsp:rsidRPr="00D73F7E"><w:rPr><w:lang w:val="EN-GB"/></w:rPr><w:tab wx:wTab="1305" wx:tlc="none" wx:cTlc="16"/></w:r><w:r wsp:rsidRPr="00D73F7E"><w:rPr><w:rFonts w:ascii="Times New Roman" w:h-ansi="Times New Roman" w:cs="Times New Roman"/><wx:font wx:val="Times New Roman"/><w:b w:val="off"/><w:lang w:val="EN-GB"/></w:rPr><w:t>Registered nurse</w:t></w:r><w:r wsp:rsidR="00D73F7E" wsp:rsidRPr="00D73F7E"><w:rPr><w:rFonts w:ascii="Times New Roman" w:h-ansi="Times New Roman" w:cs="Times New Roman"/><wx:font wx:val="Times New Roman"/><w:b w:val="off"/><w:lang w:val="EN-GB"/></w:rPr><w:t>, </w:t></w:r><w:r wsp:rsidRPr="00D73F7E"><w:rPr><w:rFonts w:ascii="Times New Roman" w:h-ansi="Times New Roman" w:cs="Times New Roman"/><wx:font wx:val="Times New Roman"/><w:b w:val="off"/><w:lang w:val="EN-GB"/></w:rPr><w:t>Nurse assistant</w:t></w:r><w:r wsp:rsidR="00D73F7E" wsp:rsidRPr="00D73F7E"><w:rPr><w:rFonts w:ascii="Times New Roman" w:h-ansi="Times New Roman" w:cs="Times New Roman"/><wx:font wx:val="Times New Roman"/><w:b w:val="off"/><w:lang w:val="EN-GB"/></w:rPr><w:t>, </w:t></w:r><w:r wsp:rsidRPr="00D73F7E"><w:rPr><w:rFonts w:ascii="Times New Roman" w:h-ansi="Times New Roman" w:cs="Times New Roman"/><wx:font wx:val="Times New Roman"/><w:b w:val="off"/><w:lang w:val="EN-GB"/></w:rPr><w:t>Nurse helper</w:t></w:r></w:p><w:p wsp:rsidR="00755A2E" wsp:rsidRPr="00D73F7E" wsp:rsidRDefault="00755A2E" wsp:rsidP="00755A2E"><w:pPr><w:rPr><w:rFonts w:ascii="Times New Roman" w:h-ansi="Times New Roman" w:cs="Times New Roman"/><wx:font wx:val="Times New Roman"/><w:lang w:val="EN-GB"/></w:rPr></w:pPr></w:p><w:p wsp:rsidR="00755A2E" wsp:rsidRPr="00D73F7E" wsp:rsidRDefault="00755A2E" wsp:rsidP="00755A2E"><w:pPr><w:rPr><w:rFonts w:ascii="Times New Roman" w:h-ansi="Times New Roman" w:cs="Times New Roman"/><wx:font wx:val="Times New Roman"/><w:lang w:val="EN-GB"/></w:rPr></w:pPr><w:r wsp:rsidRPr="00D73F7E"><w:rPr><w:rFonts w:ascii="Times New Roman" w:h-ansi="Times New Roman" w:cs="Times New Roman"/><wx:font wx:val="Times New Roman"/><w:b/><w:lang w:val="EN-GB"/></w:rPr><w:t>For how long have you been employed in the ICU?</w:t></w:r><w:r wsp:rsidRPr="00D73F7E"><w:rPr><w:rFonts w:ascii="Times New Roman" w:h-ansi="Times New Roman" w:cs="Times New Roman"/><wx:font wx:val="Times New Roman"/><w:lang w:val="EN-GB"/></w:rPr><w:t> (number of years)</w:t></w:r><w:r wsp:rsidRPr="00D73F7E"><w:rPr><w:rFonts w:ascii="Times New Roman" w:h-ansi="Times New Roman" w:cs="Times New Roman"/><wx:font wx:val="Times New Roman"/><w:lang w:val="EN-GB"/></w:rPr><w:tab wx:wTab="1215" wx:tlc="none" wx:cTlc="19"/><w:t>__________</w:t></w:r></w:p><w:p wsp:rsidR="00755A2E" wsp:rsidRPr="00D73F7E" wsp:rsidRDefault="00755A2E" wsp:rsidP="00755A2E"><w:pPr><w:rPr><w:rFonts w:ascii="Times New Roman" w:h-ansi="Times New Roman" w:cs="Times New Roman"/><wx:font wx:val="Times New Roman"/><w:lang w:val="EN-GB"/></w:rPr></w:pPr></w:p><w:p wsp:rsidR="002064C8" wsp:rsidRPr="00D73F7E" wsp:rsidRDefault="00755A2E"><w:pPr><w:rPr><w:rFonts w:ascii="Times New Roman" w:h-ansi="Times New Roman" w:cs="Times New Roman"/><wx:font wx:val="Times New Roman"/><w:sz w:val="24"/><w:sz-cs w:val="24"/><w:lang w:val="EN-GB"/></w:rPr></w:pPr><w:r wsp:rsidRPr="00D73F7E"><w:rPr><w:rFonts w:ascii="Times New Roman" w:h-ansi="Times New Roman" w:cs="Times New Roman"/><wx:font wx:val="Times New Roman"/><w:b/><w:sz w:val="24"/><w:sz-cs w:val="24"/><w:lang w:val="EN-GB"/></w:rPr><w:t>Family circumstances</w:t></w:r><w:r wsp:rsidRPr="00D73F7E"><w:rPr><w:rFonts w:ascii="Times New Roman" w:h-ansi="Times New Roman" w:cs="Times New Roman"/><wx:font wx:val="Times New Roman"/><w:sz w:val="24"/><w:sz-cs w:val="24"/><w:lang w:val="EN-GB"/></w:rPr><w:tab wx:wTab="465" wx:tlc="none" wx:cTlc="7"/></w:r><w:r wsp:rsidRPr="00D73F7E"><w:rPr><w:rFonts w:ascii="Times New Roman" w:h-ansi="Times New Roman" w:cs="Times New Roman"/><wx:font wx:val="Times New Roman"/><w:sz-cs w:val="24"/><w:lang w:val="EN-GB"/></w:rPr><w:t>Lives alone</w:t></w:r><w:r wsp:rsidR="00D73F7E"><w:rPr><w:rFonts w:ascii="Times New Roman" w:h-ansi="Times New Roman" w:cs="Times New Roman"/><wx:font wx:val="Times New Roman"/><w:sz-cs w:val="24"/><w:lang w:val="EN-GB"/></w:rPr><w:t>, </w:t></w:r><w:r wsp:rsidRPr="00D73F7E"><w:rPr><w:rFonts w:ascii="Times New Roman" w:h-ansi="Times New Roman" w:cs="Times New Roman"/><wx:font wx:val="Times New Roman"/><w:sz-cs w:val="24"/><w:lang w:val="EN-GB"/></w:rPr><w:t>Lives with partner</w:t></w:r><w:r wsp:rsidR="00F247D0" wsp:rsidRPr="00D73F7E"><w:rPr><w:rFonts w:ascii="Times New Roman" w:h-ansi="Times New Roman" w:cs="Times New Roman"/><wx:font wx:val="Times New Roman"/><w:sz w:val="24"/><w:sz-cs w:val="24"/><w:lang w:val="EN-GB"/></w:rPr><w:br/></w:r></w:p><w:p wsp:rsidR="00755A2E" wsp:rsidRPr="00D73F7E" wsp:rsidRDefault="00755A2E"><w:pPr><w:rPr><w:rFonts w:ascii="Times New Roman" w:h-ansi="Times New Roman" w:cs="Times New Roman"/><wx:font wx:val="Times New Roman"/><w:sz w:val="24"/><w:sz-cs w:val="24"/><w:lang w:val="EN-GB"/></w:rPr></w:pPr><w:r wsp:rsidRPr="00D73F7E"><w:rPr><w:rFonts w:ascii="Times New Roman" w:h-ansi="Times New Roman" w:cs="Times New Roman"/><wx:font wx:val="Times New Roman"/><w:b/><w:sz w:val="24"/><w:sz-cs w:val="24"/><w:lang w:val="EN-GB"/></w:rPr><w:t>Do you have children living at home?</w:t></w:r><w:r wsp:rsidRPr="00D73F7E"><w:rPr><w:rFonts w:ascii="Times New Roman" w:h-ansi="Times New Roman" w:cs="Times New Roman"/><wx:font wx:val="Times New Roman"/><w:b/><w:sz w:val="24"/><w:sz-cs w:val="24"/><w:lang w:val="EN-GB"/></w:rPr><w:tab wx:wTab="225" wx:tlc="none" wx:cTlc="3"/></w:r><w:r wsp:rsidR="00D73F7E"><w:rPr><w:rFonts w:ascii="Times New Roman" w:h-ansi="Times New Roman" w:cs="Times New Roman"/><wx:font wx:val="Times New Roman"/><w:b/><w:sz w:val="24"/><w:sz-cs w:val="24"/><w:lang w:val="EN-GB"/></w:rPr><w:t>   </w:t></w:r><w:r wsp:rsidRPr="00D73F7E"><w:rPr><w:rFonts w:ascii="Times New Roman" w:h-ansi="Times New Roman" w:cs="Times New Roman"/><wx:font wx:val="Times New Roman"/><w:sz-cs w:val="24"/><w:lang w:val="EN-GB"/></w:rPr><w:t>Yes</w:t></w:r><w:r wsp:rsidR="00D73F7E" wsp:rsidRPr="00D73F7E"><w:rPr><w:rFonts w:ascii="Times New Roman" w:h-ansi="Times New Roman" w:cs="Times New Roman"/><wx:font wx:val="Times New Roman"/><w:sz-cs w:val="24"/><w:lang w:val="EN-GB"/></w:rPr><w:t>, </w:t></w:r><w:r wsp:rsidRPr="00D73F7E"><w:rPr><w:rFonts w:ascii="Times New Roman" w:h-ansi="Times New Roman" w:cs="Times New Roman"/><wx:font wx:val="Times New Roman"/><w:sz-cs w:val="24"/><w:lang w:val="EN-GB"/></w:rPr><w:t>No</w:t></w:r></w:p></wx:sub-section><wx:sub-section><w:p wsp:rsidR="00755A2E" wsp:rsidRPr="00D73F7E" wsp:rsidRDefault="00755A2E"><w:pPr><w:pStyle w:val="SurveyXactQuestionTitle"/><w:rPr><w:rFonts w:ascii="Times New Roman" w:h-ansi="Times New Roman" w:cs="Times New Roman"/><wx:font wx:val="Times New Roman"/><w:b w:val="off"/><w:sz w:val="24"/><w:sz-cs w:val="24"/><w:lang w:val="EN-GB"/></w:rPr></w:pPr><w:r wsp:rsidRPr="00D73F7E"><w:rPr><w:rFonts w:ascii="Times New Roman" w:h-ansi="Times New Roman" w:cs="Times New Roman"/><wx:font wx:val="Times New Roman"/><w:sz w:val="24"/><w:sz-cs w:val="24"/><w:lang w:val="EN-GB"/></w:rPr><w:t>If yes, please write their age</w:t></w:r><w:r wsp:rsidRPr="00D73F7E"><w:rPr><w:rFonts w:ascii="Times New Roman" w:h-ansi="Times New Roman" w:cs="Times New Roman"/><wx:font wx:val="Times New Roman"/><w:b w:val="off"/><w:sz w:val="24"/><w:sz-cs w:val="24"/><w:lang w:val="EN-GB"/></w:rPr><w:t> (example: 4 years; 6 years; 12 years)  _________________________</w:t></w:r></w:p><w:p wsp:rsidR="00755A2E" wsp:rsidRPr="00D73F7E" wsp:rsidRDefault="00755A2E"><w:pPr><w:rPr><w:rFonts w:ascii="Times New Roman" w:h-ansi="Times New Roman" w:cs="Times New Roman"/><wx:font wx:val="Times New Roman"/><w:sz w:val="24"/><w:sz-cs w:val="24"/><w:lang w:val="EN-GB"/></w:rPr></w:pPr></w:p><w:p wsp:rsidR="002064C8" wsp:rsidRPr="00D73F7E" wsp:rsidRDefault="00755A2E"><w:pPr><w:rPr><w:rFonts w:ascii="Times New Roman" w:h-ansi="Times New Roman" w:cs="Times New Roman"/><wx:font wx:val="Times New Roman"/><w:b/><w:sz w:val="24"/><w:sz-cs w:val="24"/><w:lang w:val="EN-GB"/></w:rPr></w:pPr><w:r wsp:rsidRPr="00D73F7E"><w:rPr><w:rFonts w:ascii="Times New Roman" w:h-ansi="Times New Roman" w:cs="Times New Roman"/><wx:font wx:val="Times New Roman"/><w:b/><w:sz w:val="28"/><w:sz-cs w:val="24"/><w:lang w:val="EN-GB"/></w:rPr><w:t>Work and spare time</w:t></w:r><w:r wsp:rsidR="00F247D0" wsp:rsidRPr="00D73F7E"><w:rPr><w:rFonts w:ascii="Times New Roman" w:h-ansi="Times New Roman" w:cs="Times New Roman"/><wx:font wx:val="Times New Roman"/><w:b/><w:sz w:val="24"/><w:sz-cs w:val="24"/><w:lang w:val="EN-GB"/></w:rPr><w:br/></w:r></w:p><w:p wsp:rsidR="00755A2E" wsp:rsidRPr="00D73F7E" wsp:rsidRDefault="00755A2E"><w:pPr><w:rPr><w:rFonts w:ascii="Times New Roman" w:h-ansi="Times New Roman" w:cs="Times New Roman"/><wx:font wx:val="Times New Roman"/><w:sz-cs w:val="24"/><w:lang w:val="EN-GB"/></w:rPr></w:pPr><w:r wsp:rsidRPr="00D73F7E"><w:rPr><w:rFonts w:ascii="Times New Roman" w:h-ansi="Times New Roman" w:cs="Times New Roman"/><wx:font wx:val="Times New Roman"/><w:b/><w:sz w:val="24"/><w:sz-cs w:val="24"/><w:lang w:val="EN-GB"/></w:rPr><w:t>Does night shifts influence your family life?</w:t></w:r><w:r wsp:rsidRPr="00D73F7E"><w:rPr><w:rFonts w:ascii="Times New Roman" w:h-ansi="Times New Roman" w:cs="Times New Roman"/><wx:font wx:val="Times New Roman"/><w:sz w:val="24"/><w:sz-cs w:val="24"/><w:lang w:val="EN-GB"/></w:rPr><w:tab wx:wTab="900" wx:tlc="none" wx:cTlc="14"/></w:r><w:r wsp:rsidRPr="00D73F7E"><w:rPr><w:rFonts w:ascii="Times New Roman" w:h-ansi="Times New Roman" w:cs="Times New Roman"/><wx:font wx:val="Times New Roman"/><w:sz w:val="24"/><w:sz-cs w:val="24"/><w:lang w:val="EN-GB"/></w:rPr><w:tab wx:wTab="1305" wx:tlc="none" wx:cTlc="21"/></w:r></w:p><w:p wsp:rsidR="00D73F7E" wsp:rsidRPr="00D73F7E" wsp:rsidRDefault="00D73F7E" wsp:rsidP="00D73F7E"><w:pPr><w:rPr><w:rFonts w:ascii="Times New Roman" w:h-ansi="Times New Roman" w:cs="Times New Roman"/><wx:font wx:val="Times New Roman"/><w:sz-cs w:val="24"/><w:lang w:val="EN-GB"/></w:rPr></w:pPr><w:r wsp:rsidRPr="00D73F7E"><w:rPr><w:rFonts w:ascii="Times New Roman" w:h-ansi="Times New Roman" w:cs="Times New Roman"/><wx:font wx:val="Times New Roman"/><w:sz-cs w:val="24"/><w:lang w:val="EN-GB"/></w:rPr><w:t>Very often / always, Often, Sometimes, Rarely, Never</w:t></w:r></w:p><w:p wsp:rsidR="00755A2E" wsp:rsidRPr="00D73F7E" wsp:rsidRDefault="00755A2E"><w:pPr><w:rPr><w:rFonts w:ascii="Times New Roman" w:h-ansi="Times New Roman" w:cs="Times New Roman"/><wx:font wx:val="Times New Roman"/><w:sz w:val="24"/><w:sz-cs w:val="24"/><w:lang w:val="EN-GB"/></w:rPr></w:pPr><w:r wsp:rsidRPr="00D73F7E"><w:rPr><w:rFonts w:ascii="Times New Roman" w:h-ansi="Times New Roman" w:cs="Times New Roman"/><wx:font wx:val="Times New Roman"/><w:sz-cs w:val="24"/><w:lang w:val="EN-GB"/></w:rPr><w:tab wx:wTab="1305" wx:tlc="none" wx:cTlc="21"/></w:r><w:r wsp:rsidRPr="00D73F7E"><w:rPr><w:rFonts w:ascii="Times New Roman" w:h-ansi="Times New Roman" w:cs="Times New Roman"/><wx:font wx:val="Times New Roman"/><w:sz-cs w:val="24"/><w:lang w:val="EN-GB"/></w:rPr><w:tab wx:wTab="1305" wx:tlc="none" wx:cTlc="21"/></w:r><w:r wsp:rsidRPr="00D73F7E"><w:rPr><w:rFonts w:ascii="Times New Roman" w:h-ansi="Times New Roman" w:cs="Times New Roman"/><wx:font wx:val="Times New Roman"/><w:sz-cs w:val="24"/><w:lang w:val="EN-GB"/></w:rPr><w:tab wx:wTab="1305" wx:tlc="none" wx:cTlc="21"/></w:r><w:r wsp:rsidRPr="00D73F7E"><w:rPr><w:rFonts w:ascii="Times New Roman" w:h-ansi="Times New Roman" w:cs="Times New Roman"/><wx:font wx:val="Times New Roman"/><w:sz-cs w:val="24"/><w:lang w:val="EN-GB"/></w:rPr><w:tab wx:wTab="1305" wx:tlc="none" wx:cTlc="21"/></w:r><w:r wsp:rsidRPr="00D73F7E"><w:rPr><w:rFonts w:ascii="Times New Roman" w:h-ansi="Times New Roman" w:cs="Times New Roman"/><wx:font wx:val="Times New Roman"/><w:sz-cs w:val="24"/><w:lang w:val="EN-GB"/></w:rPr><w:tab wx:wTab="1305" wx:tlc="none" wx:cTlc="21"/></w:r></w:p><w:p wsp:rsidR="00755A2E" wsp:rsidRPr="00D73F7E" wsp:rsidRDefault="00755A2E" wsp:rsidP="00755A2E"><w:pPr><w:rPr><w:rFonts w:ascii="Times New Roman" w:h-ansi="Times New Roman" w:cs="Times New Roman"/><wx:font wx:val="Times New Roman"/><w:sz-cs w:val="24"/><w:lang w:val="EN-GB"/></w:rPr></w:pPr><w:r wsp:rsidRPr="00D73F7E"><w:rPr><w:rFonts w:ascii="Times New Roman" w:h-ansi="Times New Roman" w:cs="Times New Roman"/><wx:font wx:val="Times New Roman"/><w:b/><w:sz w:val="24"/><w:sz-cs w:val="24"/><w:lang w:val="EN-GB"/></w:rPr><w:t>Do you find it difficult to participate in spare time activities etc. due to working night shifts?</w:t></w:r><w:r wsp:rsidR="00F247D0" wsp:rsidRPr="00D73F7E"><w:rPr><w:rFonts w:ascii="Times New Roman" w:h-ansi="Times New Roman" w:cs="Times New Roman"/><wx:font wx:val="Times New Roman"/><w:b/><w:sz w:val="24"/><w:sz-cs w:val="24"/><w:lang w:val="EN-GB"/></w:rPr><w:br/></w:r><w:r wsp:rsidRPr="00D73F7E"><w:rPr><w:rFonts w:ascii="Times New Roman" w:h-ansi="Times New Roman" w:cs="Times New Roman"/><wx:font wx:val="Times New Roman"/><w:sz-cs w:val="24"/><w:lang w:val="EN-GB"/></w:rPr><w:t>Very often / alw</w:t></w:r><w:r wsp:rsidR="00D73F7E" wsp:rsidRPr="00D73F7E"><w:rPr><w:rFonts w:ascii="Times New Roman" w:h-ansi="Times New Roman" w:cs="Times New Roman"/><wx:font wx:val="Times New Roman"/><w:sz-cs w:val="24"/><w:lang w:val="EN-GB"/></w:rPr><w:t>ays, Often, Sometimes, Rarely, Never</w:t></w:r></w:p><w:p wsp:rsidR="002064C8" wsp:rsidRPr="00D73F7E" wsp:rsidRDefault="002064C8"><w:pPr><w:rPr><w:rFonts w:ascii="Times New Roman" w:h-ansi="Times New Roman" w:cs="Times New Roman"/><wx:font wx:val="Times New Roman"/><w:sz w:val="24"/><w:sz-cs w:val="24"/><w:lang w:val="EN-GB"/></w:rPr></w:pPr></w:p><w:p wsp:rsidR="00D73F7E" wsp:rsidRPr="00D73F7E" wsp:rsidRDefault="001836D2" wsp:rsidP="00D73F7E"><w:pPr><w:rPr><w:rFonts w:ascii="Times New Roman" w:h-ansi="Times New Roman" w:cs="Times New Roman"/><wx:font wx:val="Times New Roman"/><w:sz-cs w:val="24"/><w:lang w:val="EN-GB"/></w:rPr></w:pPr><w:r wsp:rsidRPr="00D73F7E"><w:rPr><w:rFonts w:ascii="Times New Roman" w:h-ansi="Times New Roman" w:cs="Times New Roman"/><wx:font wx:val="Times New Roman"/><w:b/><w:sz w:val="24"/><w:sz-cs w:val="24"/><w:lang w:val="EN-GB"/></w:rPr><w:t>Do you feel isolated due to working night shifts?</w:t></w:r><w:r wsp:rsidR="00F247D0" wsp:rsidRPr="00D73F7E"><w:rPr><w:rFonts w:ascii="Times New Roman" w:h-ansi="Times New Roman" w:cs="Times New Roman"/><wx:font wx:val="Times New Roman"/><w:b/><w:sz w:val="24"/><w:sz-cs w:val="24"/><w:lang w:val="EN-GB"/></w:rPr><w:br/></w:r><w:r wsp:rsidR="00D73F7E" wsp:rsidRPr="00D73F7E"><w:rPr><w:rFonts w:ascii="Times New Roman" w:h-ansi="Times New Roman" w:cs="Times New Roman"/><wx:font wx:val="Times New Roman"/><w:sz-cs w:val="24"/><w:lang w:val="EN-GB"/></w:rPr><w:t>Very often / always, Often, Sometimes, Rarely, Never</w:t></w:r></w:p><w:p wsp:rsidR="001836D2" wsp:rsidRPr="00D73F7E" wsp:rsidRDefault="001836D2" wsp:rsidP="001836D2"><w:pPr><w:rPr><w:rFonts w:ascii="Times New Roman" w:h-ansi="Times New Roman" w:cs="Times New Roman"/><wx:font wx:val="Times New Roman"/><w:sz w:val="20"/><w:sz-cs w:val="24"/><w:lang w:val="EN-GB"/></w:rPr></w:pPr></w:p><w:p wsp:rsidR="00D73F7E" wsp:rsidRDefault="00D73F7E"><w:pPr><w:rPr><w:rFonts w:ascii="Times New Roman" w:h-ansi="Times New Roman" w:cs="Times New Roman"/><wx:font wx:val="Times New Roman"/><w:b/><w:sz w:val="28"/><w:sz-cs w:val="24"/><w:lang w:val="EN-GB"/></w:rPr></w:pPr></w:p><w:p wsp:rsidR="00D73F7E" wsp:rsidRDefault="00D73F7E"><w:pPr><w:rPr><w:rFonts w:ascii="Times New Roman" w:h-ansi="Times New Roman" w:cs="Times New Roman"/><wx:font wx:val="Times New Roman"/><w:b/><w:sz w:val="28"/><w:sz-cs w:val="24"/><w:lang w:val="EN-GB"/></w:rPr></w:pPr></w:p><w:p wsp:rsidR="00D73F7E" wsp:rsidRDefault="00D73F7E"><w:pPr><w:rPr><w:rFonts w:ascii="Times New Roman" w:h-ansi="Times New Roman" w:cs="Times New Roman"/><wx:font wx:val="Times New Roman"/><w:b/><w:sz w:val="28"/><w:sz-cs w:val="24"/><w:lang w:val="EN-GB"/></w:rPr></w:pPr></w:p><w:p wsp:rsidR="00D73F7E" wsp:rsidRDefault="00D73F7E"><w:pPr><w:rPr><w:rFonts w:ascii="Times New Roman" w:h-ansi="Times New Roman" w:cs="Times New Roman"/><wx:font wx:val="Times New Roman"/><w:b/><w:sz w:val="28"/><w:sz-cs w:val="24"/><w:lang w:val="EN-GB"/></w:rPr></w:pPr></w:p><w:p wsp:rsidR="00982C2D" wsp:rsidRDefault="00982C2D" wsp:rsidP="00D73F7E"><w:pPr><w:rPr><w:rFonts w:ascii="Times New Roman" w:h-ansi="Times New Roman" w:cs="Times New Roman"/><wx:font wx:val="Times New Roman"/><w:b/><w:sz w:val="28"/><w:lang w:val="EN-GB"/></w:rPr></w:pPr></w:p><w:p wsp:rsidR="00982C2D" wsp:rsidRDefault="001836D2" wsp:rsidP="00D73F7E"><w:pPr><w:rPr><w:rFonts w:ascii="Times New Roman" w:h-ansi="Times New Roman" w:cs="Times New Roman"/><wx:font wx:val="Times New Roman"/><w:lang w:val="EN-GB"/></w:rPr></w:pPr><w:r wsp:rsidRPr="00982C2D"><w:rPr><w:rFonts w:ascii="Times New Roman" w:h-ansi="Times New Roman" w:cs="Times New Roman"/><wx:font wx:val="Times New Roman"/><w:b/><w:sz w:val="28"/><w:lang w:val="EN-GB"/></w:rPr><w:t>Transportation</w:t></w:r></w:p><w:p wsp:rsidR="002064C8" wsp:rsidRPr="00982C2D" wsp:rsidRDefault="00F247D0" wsp:rsidP="00D73F7E"><w:pPr><w:rPr><w:rFonts w:ascii="Times New Roman" w:h-ansi="Times New Roman" w:cs="Times New Roman"/><wx:font wx:val="Times New Roman"/><w:sz w:val="24"/><w:lang w:val="EN-GB"/></w:rPr></w:pPr><w:r wsp:rsidRPr="00982C2D"><w:rPr><w:rFonts w:ascii="Times New Roman" w:h-ansi="Times New Roman" w:cs="Times New Roman"/><wx:font wx:val="Times New Roman"/><w:lang w:val="EN-GB"/></w:rPr><w:br/></w:r><w:r wsp:rsidR="001836D2" wsp:rsidRPr="00982C2D"><w:rPr><w:rFonts w:ascii="Times New Roman" w:h-ansi="Times New Roman" w:cs="Times New Roman"/><wx:font wx:val="Times New Roman"/><w:b/><w:sz w:val="24"/><w:lang w:val="EN-GB"/></w:rPr><w:t>How much time do you in total use on transport to and from work?</w:t></w:r><w:r wsp:rsidRPr="00982C2D"><w:rPr><w:rFonts w:ascii="Times New Roman" w:h-ansi="Times New Roman" w:cs="Times New Roman"/><wx:font wx:val="Times New Roman"/><w:b/><w:sz w:val="24"/><w:lang w:val="EN-GB"/></w:rPr><w:br/></w:r><w:r wsp:rsidRPr="00982C2D"><w:rPr><w:rFonts w:ascii="Times New Roman" w:h-ansi="Times New Roman" w:cs="Times New Roman"/><wx:font wx:val="Times New Roman"/><w:lang w:val="EN-GB"/></w:rPr><w:t>&lt; ½ </w:t></w:r><w:r wsp:rsidR="001836D2" wsp:rsidRPr="00982C2D"><w:rPr><w:rFonts w:ascii="Times New Roman" w:h-ansi="Times New Roman" w:cs="Times New Roman"/><wx:font wx:val="Times New Roman"/><w:lang w:val="EN-GB"/></w:rPr><w:t> hour a day</w:t></w:r><w:r wsp:rsidR="00D73F7E" wsp:rsidRPr="00982C2D"><w:rPr><w:rFonts w:ascii="Times New Roman" w:h-ansi="Times New Roman" w:cs="Times New Roman"/><wx:font wx:val="Times New Roman"/><w:lang w:val="EN-GB"/></w:rPr><w:t>, </w:t></w:r><w:r wsp:rsidRPr="00982C2D"><w:rPr><w:rFonts w:ascii="Times New Roman" w:h-ansi="Times New Roman" w:cs="Times New Roman"/><wx:font wx:val="Times New Roman"/><w:lang w:val="EN-GB"/></w:rPr><w:t>½ - &lt; 1 </w:t></w:r><w:r wsp:rsidR="001836D2" wsp:rsidRPr="00982C2D"><w:rPr><w:rFonts w:ascii="Times New Roman" w:h-ansi="Times New Roman" w:cs="Times New Roman"/><wx:font wx:val="Times New Roman"/><w:lang w:val="EN-GB"/></w:rPr><w:t>hour a day</w:t></w:r><w:r wsp:rsidR="00D73F7E" wsp:rsidRPr="00982C2D"><w:rPr><w:rFonts w:ascii="Times New Roman" w:h-ansi="Times New Roman" w:cs="Times New Roman"/><wx:font wx:val="Times New Roman"/><w:lang w:val="EN-GB"/></w:rPr><w:t>, </w:t></w:r><w:r wsp:rsidRPr="00982C2D"><w:rPr><w:rFonts w:ascii="Times New Roman" w:h-ansi="Times New Roman" w:cs="Times New Roman"/><wx:font wx:val="Times New Roman"/><w:sz w:val="24"/><w:lang w:val="EN-GB"/></w:rPr><w:t>1 - &lt; 2 </w:t></w:r><w:r wsp:rsidR="001836D2" wsp:rsidRPr="00982C2D"><w:rPr><w:rFonts w:ascii="Times New Roman" w:h-ansi="Times New Roman" w:cs="Times New Roman"/><wx:font wx:val="Times New Roman"/><w:sz w:val="24"/><w:lang w:val="EN-GB"/></w:rPr><w:t>hours a day</w:t></w:r><w:r wsp:rsidR="00D73F7E" wsp:rsidRPr="00982C2D"><w:rPr><w:rFonts w:ascii="Times New Roman" w:h-ansi="Times New Roman" w:cs="Times New Roman"/><wx:font wx:val="Times New Roman"/><w:sz w:val="24"/><w:lang w:val="EN-GB"/></w:rPr><w:t>, </w:t></w:r><w:r wsp:rsidRPr="00982C2D"><w:rPr><w:rFonts w:ascii="Times New Roman" w:h-ansi="Times New Roman" w:cs="Times New Roman"/><wx:font wx:val="Times New Roman"/><w:sz w:val="24"/><w:lang w:val="EN-GB"/></w:rPr><w:t>2 - &lt; 4 </w:t></w:r><w:r wsp:rsidR="001836D2" wsp:rsidRPr="00982C2D"><w:rPr><w:rFonts w:ascii="Times New Roman" w:h-ansi="Times New Roman" w:cs="Times New Roman"/><wx:font wx:val="Times New Roman"/><w:sz w:val="24"/><w:lang w:val="EN-GB"/></w:rPr><w:t>hours a day</w:t></w:r><w:r wsp:rsidR="00D73F7E" wsp:rsidRPr="00982C2D"><w:rPr><w:rFonts w:ascii="Times New Roman" w:h-ansi="Times New Roman" w:cs="Times New Roman"/><wx:font wx:val="Times New Roman"/><w:sz w:val="24"/><w:lang w:val="EN-GB"/></w:rPr><w:t>, </w:t></w:r><w:r wsp:rsidRPr="00982C2D"><w:rPr><w:rFonts w:ascii="Times New Roman" w:h-ansi="Times New Roman" w:cs="Times New Roman"/><wx:font wx:val="Times New Roman"/><w:sz w:val="24"/><w:lang w:val="EN-GB"/></w:rPr><w:t>4 </w:t></w:r><w:r wsp:rsidR="001836D2" wsp:rsidRPr="00982C2D"><w:rPr><w:rFonts w:ascii="Times New Roman" w:h-ansi="Times New Roman" w:cs="Times New Roman"/><wx:font wx:val="Times New Roman"/><w:sz w:val="24"/><w:lang w:val="EN-GB"/></w:rPr><w:t>hours or more a day</w:t></w:r></w:p><w:p wsp:rsidR="002064C8" wsp:rsidRPr="00D73F7E" wsp:rsidRDefault="00F247D0"><w:pPr><w:rPr><w:rFonts w:ascii="Times New Roman" w:h-ansi="Times New Roman" w:cs="Times New Roman"/><wx:font wx:val="Times New Roman"/><w:b/><w:sz w:val="24"/><w:sz-cs w:val="24"/><w:lang w:val="EN-GB"/></w:rPr></w:pPr><w:r wsp:rsidRPr="00D73F7E"><w:rPr><w:rFonts w:ascii="Times New Roman" w:h-ansi="Times New Roman" w:cs="Times New Roman"/><wx:font wx:val="Times New Roman"/><w:sz w:val="24"/><w:sz-cs w:val="24"/><w:lang w:val="EN-GB"/></w:rPr><w:br/></w:r><w:r wsp:rsidR="001836D2" wsp:rsidRPr="00D73F7E"><w:rPr><w:rFonts w:ascii="Times New Roman" w:h-ansi="Times New Roman" w:cs="Times New Roman"/><wx:font wx:val="Times New Roman"/><w:b/><w:sz w:val="24"/><w:sz-cs w:val="24"/><w:lang w:val="EN-GB"/></w:rPr><w:t>Which mean of transport do you primarily use to and from work?</w:t></w:r></w:p><w:p wsp:rsidR="001836D2" wsp:rsidRPr="00D73F7E" wsp:rsidRDefault="001836D2"><w:pPr><w:rPr><w:rFonts w:ascii="Times New Roman" w:h-ansi="Times New Roman" w:cs="Times New Roman"/><wx:font wx:val="Times New Roman"/><w:sz w:val="24"/><w:sz-cs w:val="24"/><w:lang w:val="EN-GB"/></w:rPr></w:pPr><w:r wsp:rsidRPr="00D73F7E"><w:rPr><w:rFonts w:ascii="Times New Roman" w:h-ansi="Times New Roman" w:cs="Times New Roman"/><wx:font wx:val="Times New Roman"/><w:sz w:val="24"/><w:sz-cs w:val="24"/><w:lang w:val="EN-GB"/></w:rPr><w:t>Train, bus, car, bike, walk</w:t></w:r><w:r wsp:rsidR="00F84F98" wsp:rsidRPr="00D73F7E"><w:rPr><w:rFonts w:ascii="Times New Roman" w:h-ansi="Times New Roman" w:cs="Times New Roman"/><wx:font wx:val="Times New Roman"/><w:sz w:val="24"/><w:sz-cs w:val="24"/><w:lang w:val="EN-GB"/></w:rPr><w:t>ing</w:t></w:r><w:r wsp:rsidR="00982C2D"><w:rPr><w:rFonts w:ascii="Times New Roman" w:h-ansi="Times New Roman" w:cs="Times New Roman"/><wx:font wx:val="Times New Roman"/><w:sz w:val="24"/><w:sz-cs w:val="24"/><w:lang w:val="EN-GB"/></w:rPr><w:t>, other</w:t></w:r></w:p><w:p wsp:rsidR="001836D2" wsp:rsidRPr="00D73F7E" wsp:rsidRDefault="001836D2"><w:pPr><w:rPr><w:rFonts w:ascii="Times New Roman" w:h-ansi="Times New Roman" w:cs="Times New Roman"/><wx:font wx:val="Times New Roman"/><w:sz w:val="24"/><w:sz-cs w:val="24"/><w:lang w:val="EN-GB"/></w:rPr></w:pPr></w:p><w:p wsp:rsidR="002064C8" wsp:rsidRPr="00D73F7E" wsp:rsidRDefault="001836D2"><w:pPr><w:rPr><w:rFonts w:ascii="Times New Roman" w:h-ansi="Times New Roman" w:cs="Times New Roman"/><wx:font wx:val="Times New Roman"/><w:b/><w:sz w:val="24"/><w:sz-cs w:val="24"/><w:lang w:val="EN-GB"/></w:rPr></w:pPr><w:r wsp:rsidRPr="00D73F7E"><w:rPr><w:rFonts w:ascii="Times New Roman" w:h-ansi="Times New Roman" w:cs="Times New Roman"/><wx:font wx:val="Times New Roman"/><w:b/><w:sz w:val="28"/><w:sz-cs w:val="24"/><w:lang w:val="EN-GB"/></w:rPr><w:t>Organisation of work</w:t></w:r><w:r wsp:rsidR="00F247D0" wsp:rsidRPr="00D73F7E"><w:rPr><w:rFonts w:ascii="Times New Roman" w:h-ansi="Times New Roman" w:cs="Times New Roman"/><wx:font wx:val="Times New Roman"/><w:b/><w:sz w:val="24"/><w:sz-cs w:val="24"/><w:lang w:val="EN-GB"/></w:rPr><w:br/></w:r></w:p><w:p wsp:rsidR="00982C2D" wsp:rsidRDefault="001836D2" wsp:rsidP="00982C2D"><w:pPr><w:rPr><w:rFonts w:ascii="Times New Roman" w:h-ansi="Times New Roman" w:cs="Times New Roman"/><wx:font wx:val="Times New Roman"/><w:sz w:val="24"/><w:sz-cs w:val="24"/><w:lang w:val="EN-GB"/></w:rPr></w:pPr><w:r wsp:rsidRPr="00982C2D"><w:rPr><w:rFonts w:ascii="Times New Roman" w:h-ansi="Times New Roman" w:cs="Times New Roman"/><wx:font wx:val="Times New Roman"/><w:b/><w:sz w:val="24"/><w:sz-cs w:val="24"/><w:lang w:val="EN-GB"/></w:rPr><w:t>For how many hours are you employed pr. week?</w:t></w:r><w:r wsp:rsidRPr="00982C2D"><w:rPr><w:rFonts w:ascii="Times New Roman" w:h-ansi="Times New Roman" w:cs="Times New Roman"/><wx:font wx:val="Times New Roman"/><w:sz w:val="24"/><w:sz-cs w:val="24"/><w:lang w:val="EN-GB"/></w:rPr><w:t>   _____________________</w:t></w:r><w:r wsp:rsidR="00F247D0" wsp:rsidRPr="00982C2D"><w:rPr><w:rFonts w:ascii="Times New Roman" w:h-ansi="Times New Roman" w:cs="Times New Roman"/><wx:font wx:val="Times New Roman"/><w:sz w:val="24"/><w:sz-cs w:val="24"/><w:lang w:val="EN-GB"/></w:rPr><w:br/></w:r></w:p><w:p wsp:rsidR="002064C8" wsp:rsidRPr="00982C2D" wsp:rsidRDefault="00982C2D" wsp:rsidP="00982C2D"><w:pPr><w:rPr><w:rFonts w:ascii="Times New Roman" w:h-ansi="Times New Roman" w:cs="Times New Roman"/><wx:font wx:val="Times New Roman"/><w:sz w:val="24"/><w:sz-cs w:val="24"/><w:lang w:val="EN-GB"/></w:rPr></w:pPr><w:r wsp:rsidRPr="00982C2D"><w:rPr><w:rFonts w:ascii="Times New Roman" w:h-ansi="Times New Roman" w:cs="Times New Roman"/><wx:font wx:val="Times New Roman"/><w:b/><w:sz w:val="24"/><w:sz-cs w:val="24"/><w:lang w:val="EN-GB"/></w:rPr><w:t>W</w:t></w:r><w:r wsp:rsidR="00F84F98" wsp:rsidRPr="00982C2D"><w:rPr><w:rFonts w:ascii="Times New Roman" w:h-ansi="Times New Roman" w:cs="Times New Roman"/><wx:font wx:val="Times New Roman"/><w:b/><w:sz w:val="24"/><w:sz-cs w:val="24"/><w:lang w:val="EN-GB"/></w:rPr><w:t>hich kind of shifts are you working</w:t></w:r><w:r wsp:rsidR="00F247D0" wsp:rsidRPr="00982C2D"><w:rPr><w:rFonts w:ascii="Times New Roman" w:h-ansi="Times New Roman" w:cs="Times New Roman"/><wx:font wx:val="Times New Roman"/><w:b/><w:sz w:val="24"/><w:sz-cs w:val="24"/><w:lang w:val="EN-GB"/></w:rPr><w:t>?</w:t></w:r></w:p><w:p wsp:rsidR="00F84F98" wsp:rsidRPr="00D73F7E" wsp:rsidRDefault="00F84F98" wsp:rsidP="00F84F98"><w:pPr><w:rPr><w:rFonts w:ascii="Times New Roman" w:h-ansi="Times New Roman" w:cs="Times New Roman"/><wx:font wx:val="Times New Roman"/><w:lang w:val="EN-GB"/></w:rPr></w:pPr><w:r wsp:rsidRPr="00D73F7E"><w:rPr><w:rFonts w:ascii="Times New Roman" w:h-ansi="Times New Roman" w:cs="Times New Roman"/><wx:font wx:val="Times New Roman"/><w:lang w:val="EN-GB"/></w:rPr><w:t>Only evening shifts</w:t></w:r><w:r wsp:rsidR="00982C2D"><w:rPr><w:rFonts w:ascii="Times New Roman" w:h-ansi="Times New Roman" w:cs="Times New Roman"/><wx:font wx:val="Times New Roman"/><w:lang w:val="EN-GB"/></w:rPr><w:t>, </w:t></w:r><w:r wsp:rsidRPr="00D73F7E"><w:rPr><w:rFonts w:ascii="Times New Roman" w:h-ansi="Times New Roman" w:cs="Times New Roman"/><wx:font wx:val="Times New Roman"/><w:lang w:val="EN-GB"/></w:rPr><w:t>Two types of shifts: Day shifts and night shifts</w:t></w:r><w:r wsp:rsidR="00982C2D"><w:rPr><w:rFonts w:ascii="Times New Roman" w:h-ansi="Times New Roman" w:cs="Times New Roman"/><wx:font wx:val="Times New Roman"/><w:lang w:val="EN-GB"/></w:rPr><w:t>, </w:t></w:r><w:r wsp:rsidRPr="00D73F7E"><w:rPr><w:rFonts w:ascii="Times New Roman" w:h-ansi="Times New Roman" w:cs="Times New Roman"/><wx:font wx:val="Times New Roman"/><w:lang w:val="EN-GB"/></w:rPr><w:t>Three types of shifts: Dayshifts, evening shifts and night shifts</w:t></w:r><w:r wsp:rsidR="00982C2D"><w:rPr><w:rFonts w:ascii="Times New Roman" w:h-ansi="Times New Roman" w:cs="Times New Roman"/><wx:font wx:val="Times New Roman"/><w:lang w:val="EN-GB"/></w:rPr><w:t>, </w:t></w:r><w:r wsp:rsidRPr="00D73F7E"><w:rPr><w:rFonts w:ascii="Times New Roman" w:h-ansi="Times New Roman" w:cs="Times New Roman"/><wx:font wx:val="Times New Roman"/><w:lang w:val="EN-GB"/></w:rPr><w:t>Other</w:t></w:r></w:p><w:p wsp:rsidR="00F84F98" wsp:rsidRPr="00D73F7E" wsp:rsidRDefault="00F84F98" wsp:rsidP="00F84F98"><w:pPr><w:rPr><w:rFonts w:ascii="Times New Roman" w:h-ansi="Times New Roman" w:cs="Times New Roman"/><wx:font wx:val="Times New Roman"/><w:lang w:val="EN-GB"/></w:rPr></w:pPr></w:p><w:p wsp:rsidR="002064C8" wsp:rsidRPr="00982C2D" wsp:rsidRDefault="00F84F98"><w:pPr><w:rPr><w:rFonts w:ascii="Times New Roman" w:h-ansi="Times New Roman" w:cs="Times New Roman"/><wx:font wx:val="Times New Roman"/><w:b/><w:sz w:val="24"/><w:sz-cs w:val="24"/><w:lang w:val="EN-GB"/></w:rPr></w:pPr><w:r wsp:rsidRPr="00982C2D"><w:rPr><w:rFonts w:ascii="Times New Roman" w:h-ansi="Times New Roman" w:cs="Times New Roman"/><wx:font wx:val="Times New Roman"/><w:b/><w:sz w:val="24"/><w:sz-cs w:val="24"/><w:lang w:val="EN-GB"/></w:rPr><w:t>H</w:t></w:r><w:r wsp:rsidR="002E1533" wsp:rsidRPr="00982C2D"><w:rPr><w:rFonts w:ascii="Times New Roman" w:h-ansi="Times New Roman" w:cs="Times New Roman"/><wx:font wx:val="Times New Roman"/><w:b/><w:sz w:val="24"/><w:sz-cs w:val="24"/><w:lang w:val="EN-GB"/></w:rPr><w:t>ow long is</w:t></w:r><w:r wsp:rsidRPr="00982C2D"><w:rPr><w:rFonts w:ascii="Times New Roman" w:h-ansi="Times New Roman" w:cs="Times New Roman"/><wx:font wx:val="Times New Roman"/><w:b/><w:sz w:val="24"/><w:sz-cs w:val="24"/><w:lang w:val="EN-GB"/></w:rPr><w:t> your planned nightshift at your work?</w:t></w:r></w:p><w:p wsp:rsidR="002E1533" wsp:rsidRPr="00982C2D" wsp:rsidRDefault="002E1533"><w:pPr><w:rPr><w:rFonts w:ascii="Times New Roman" w:h-ansi="Times New Roman" w:cs="Times New Roman"/><wx:font wx:val="Times New Roman"/><w:sz-cs w:val="24"/><w:lang w:val="EN-GB"/></w:rPr></w:pPr><w:r wsp:rsidRPr="00982C2D"><w:rPr><w:rFonts w:ascii="Times New Roman" w:h-ansi="Times New Roman" w:cs="Times New Roman"/><wx:font wx:val="Times New Roman"/><w:sz-cs w:val="24"/><w:lang w:val="EN-GB"/></w:rPr><w:t>8-8½ hour</w:t></w:r><w:r wsp:rsidR="00982C2D" wsp:rsidRPr="00982C2D"><w:rPr><w:rFonts w:ascii="Times New Roman" w:h-ansi="Times New Roman" w:cs="Times New Roman"/><wx:font wx:val="Times New Roman"/><w:sz-cs w:val="24"/><w:lang w:val="EN-GB"/></w:rPr><w:t>, </w:t></w:r><w:r wsp:rsidRPr="00982C2D"><w:rPr><w:rFonts w:ascii="Times New Roman" w:h-ansi="Times New Roman" w:cs="Times New Roman"/><wx:font wx:val="Times New Roman"/><w:sz-cs w:val="24"/><w:lang w:val="EN-GB"/></w:rPr><w:t>12 hour</w:t></w:r><w:r wsp:rsidR="00982C2D" wsp:rsidRPr="00982C2D"><w:rPr><w:rFonts w:ascii="Times New Roman" w:h-ansi="Times New Roman" w:cs="Times New Roman"/><wx:font wx:val="Times New Roman"/><w:sz-cs w:val="24"/><w:lang w:val="EN-GB"/></w:rPr><w:t>, </w:t></w:r><w:r wsp:rsidRPr="00982C2D"><w:rPr><w:rFonts w:ascii="Times New Roman" w:h-ansi="Times New Roman" w:cs="Times New Roman"/><wx:font wx:val="Times New Roman"/><w:sz-cs w:val="24"/><w:lang w:val="EN-GB"/></w:rPr><w:t>Other  </w:t></w:r></w:p><w:p wsp:rsidR="002064C8" wsp:rsidRPr="00982C2D" wsp:rsidRDefault="00F247D0"><w:pPr><w:rPr><w:rFonts w:ascii="Times New Roman" w:h-ansi="Times New Roman" w:cs="Times New Roman"/><wx:font wx:val="Times New Roman"/><w:b/><w:sz w:val="24"/><w:sz-cs w:val="24"/><w:lang w:val="EN-GB"/></w:rPr></w:pPr><w:r wsp:rsidRPr="00D73F7E"><w:rPr><w:rFonts w:ascii="Times New Roman" w:h-ansi="Times New Roman" w:cs="Times New Roman"/><wx:font wx:val="Times New Roman"/><w:sz w:val="24"/><w:sz-cs w:val="24"/><w:lang w:val="EN-GB"/></w:rPr><w:br/></w:r><w:r wsp:rsidR="002E1533" wsp:rsidRPr="00982C2D"><w:rPr><w:rFonts w:ascii="Times New Roman" w:h-ansi="Times New Roman" w:cs="Times New Roman"/><wx:font wx:val="Times New Roman"/><w:b/><w:sz w:val="24"/><w:sz-cs w:val="24"/><w:lang w:val="EN-GB"/></w:rPr><w:t>Du you have a day shift before a night shift?</w:t></w:r></w:p><w:p wsp:rsidR="00982C2D" wsp:rsidRPr="00D73F7E" wsp:rsidRDefault="00982C2D" wsp:rsidP="00982C2D"><w:pPr><w:rPr><w:rFonts w:ascii="Times New Roman" w:h-ansi="Times New Roman" w:cs="Times New Roman"/><wx:font wx:val="Times New Roman"/><w:sz-cs w:val="24"/><w:lang w:val="EN-GB"/></w:rPr></w:pPr><w:r wsp:rsidRPr="00D73F7E"><w:rPr><w:rFonts w:ascii="Times New Roman" w:h-ansi="Times New Roman" w:cs="Times New Roman"/><wx:font wx:val="Times New Roman"/><w:sz-cs w:val="24"/><w:lang w:val="EN-GB"/></w:rPr><w:t>Very often / always, Often, Sometimes, Rarely, Never</w:t></w:r></w:p><w:p wsp:rsidR="002064C8" wsp:rsidRPr="00D73F7E" wsp:rsidRDefault="002064C8"><w:pPr><w:rPr><w:rFonts w:ascii="Times New Roman" w:h-ansi="Times New Roman" w:cs="Times New Roman"/><wx:font wx:val="Times New Roman"/><w:sz w:val="24"/><w:sz-cs w:val="24"/><w:lang w:val="EN-GB"/></w:rPr></w:pPr></w:p><w:p wsp:rsidR="002E1533" wsp:rsidRPr="00982C2D" wsp:rsidRDefault="002E1533"><w:pPr><w:rPr><w:rFonts w:ascii="Times New Roman" w:h-ansi="Times New Roman" w:cs="Times New Roman"/><wx:font wx:val="Times New Roman"/><w:b/><w:sz w:val="24"/><w:sz-cs w:val="24"/><w:lang w:val="EN-GB"/></w:rPr></w:pPr><w:r wsp:rsidRPr="00982C2D"><w:rPr><w:rFonts w:ascii="Times New Roman" w:h-ansi="Times New Roman" w:cs="Times New Roman"/><wx:font wx:val="Times New Roman"/><w:b/><w:sz w:val="24"/><w:sz-cs w:val="24"/><w:lang w:val="EN-GB"/></w:rPr><w:t>Do you have a day off after a period of night shifts?</w:t></w:r></w:p><w:p wsp:rsidR="00982C2D" wsp:rsidRPr="00D73F7E" wsp:rsidRDefault="00982C2D" wsp:rsidP="00982C2D"><w:pPr><w:rPr><w:rFonts w:ascii="Times New Roman" w:h-ansi="Times New Roman" w:cs="Times New Roman"/><wx:font wx:val="Times New Roman"/><w:sz-cs w:val="24"/><w:lang w:val="EN-GB"/></w:rPr></w:pPr><w:r wsp:rsidRPr="00D73F7E"><w:rPr><w:rFonts w:ascii="Times New Roman" w:h-ansi="Times New Roman" w:cs="Times New Roman"/><wx:font wx:val="Times New Roman"/><w:sz-cs w:val="24"/><w:lang w:val="EN-GB"/></w:rPr><w:t>Very often / always, Often, Sometimes, Rarely, Never</w:t></w:r></w:p><w:p wsp:rsidR="002064C8" wsp:rsidRPr="00D73F7E" wsp:rsidRDefault="002064C8"><w:pPr><w:rPr><w:rFonts w:ascii="Times New Roman" w:h-ansi="Times New Roman" w:cs="Times New Roman"/><wx:font wx:val="Times New Roman"/><w:sz w:val="24"/><w:sz-cs w:val="24"/><w:lang w:val="EN-GB"/></w:rPr></w:pPr></w:p><w:p wsp:rsidR="002E1533" wsp:rsidRPr="00982C2D" wsp:rsidRDefault="002E1533"><w:pPr><w:rPr><w:rFonts w:ascii="Times New Roman" w:h-ansi="Times New Roman" w:cs="Times New Roman"/><wx:font wx:val="Times New Roman"/><w:b/><w:sz w:val="24"/><w:sz-cs w:val="24"/><w:lang w:val="EN-GB"/></w:rPr></w:pPr><w:r wsp:rsidRPr="00982C2D"><w:rPr><w:rFonts w:ascii="Times New Roman" w:h-ansi="Times New Roman" w:cs="Times New Roman"/><wx:font wx:val="Times New Roman"/><w:b/><w:sz w:val="24"/><w:sz-cs w:val="24"/><w:lang w:val="EN-GB"/></w:rPr><w:t>Do you have opportunity to influence the planning of your night shifts?</w:t></w:r></w:p><w:p wsp:rsidR="002064C8" wsp:rsidRPr="00D73F7E" wsp:rsidRDefault="002E1533"><w:pPr><w:rPr><w:rFonts w:ascii="Times New Roman" w:h-ansi="Times New Roman" w:cs="Times New Roman"/><wx:font wx:val="Times New Roman"/><w:sz w:val="24"/><w:sz-cs w:val="24"/><w:lang w:val="EN-GB"/></w:rPr></w:pPr><w:r wsp:rsidRPr="00982C2D"><w:rPr><w:rFonts w:ascii="Times New Roman" w:h-ansi="Times New Roman" w:cs="Times New Roman"/><wx:font wx:val="Times New Roman"/><w:sz-cs w:val="24"/><w:lang w:val="EN-GB"/></w:rPr><w:t>Yes, totally</w:t></w:r><w:r wsp:rsidR="00982C2D" wsp:rsidRPr="00982C2D"><w:rPr><w:rFonts w:ascii="Times New Roman" w:h-ansi="Times New Roman" w:cs="Times New Roman"/><wx:font wx:val="Times New Roman"/><w:sz-cs w:val="24"/><w:lang w:val="EN-GB"/></w:rPr><w:t>, </w:t></w:r><w:r wsp:rsidRPr="00982C2D"><w:rPr><w:rFonts w:ascii="Times New Roman" w:h-ansi="Times New Roman" w:cs="Times New Roman"/><wx:font wx:val="Times New Roman"/><w:sz-cs w:val="24"/><w:lang w:val="EN-GB"/></w:rPr><w:t>Yes, to some degree</w:t></w:r><w:r wsp:rsidR="00982C2D" wsp:rsidRPr="00982C2D"><w:rPr><w:rFonts w:ascii="Times New Roman" w:h-ansi="Times New Roman" w:cs="Times New Roman"/><wx:font wx:val="Times New Roman"/><w:sz-cs w:val="24"/><w:lang w:val="EN-GB"/></w:rPr><w:t>, </w:t></w:r><w:r wsp:rsidRPr="00982C2D"><w:rPr><w:rFonts w:ascii="Times New Roman" w:h-ansi="Times New Roman" w:cs="Times New Roman"/><wx:font wx:val="Times New Roman"/><w:sz-cs w:val="24"/><w:lang w:val="EN-GB"/></w:rPr><w:t>Yes, but to a low degree</w:t></w:r><w:r wsp:rsidR="00982C2D" wsp:rsidRPr="00982C2D"><w:rPr><w:rFonts w:ascii="Times New Roman" w:h-ansi="Times New Roman" w:cs="Times New Roman"/><wx:font wx:val="Times New Roman"/><w:sz-cs w:val="24"/><w:lang w:val="EN-GB"/></w:rPr><w:t>, </w:t></w:r><w:r wsp:rsidRPr="00982C2D"><w:rPr><w:rFonts w:ascii="Times New Roman" w:h-ansi="Times New Roman" w:cs="Times New Roman"/><wx:font wx:val="Times New Roman"/><w:sz-cs w:val="24"/><w:lang w:val="EN-GB"/></w:rPr><w:t>No</w:t></w:r><w:r wsp:rsidR="00F247D0" wsp:rsidRPr="00D73F7E"><w:rPr><w:rFonts w:ascii="Times New Roman" w:h-ansi="Times New Roman" w:cs="Times New Roman"/><wx:font wx:val="Times New Roman"/><w:sz w:val="24"/><w:sz-cs w:val="24"/><w:lang w:val="EN-GB"/></w:rPr><w:br/></w:r></w:p><w:p wsp:rsidR="00982C2D" wsp:rsidRDefault="002E1533" wsp:rsidP="00982C2D"><w:pPr><w:rPr><w:rFonts w:ascii="Times New Roman" w:h-ansi="Times New Roman" w:cs="Times New Roman"/><wx:font wx:val="Times New Roman"/><w:b/><w:sz w:val="24"/><w:sz-cs w:val="24"/><w:lang w:val="EN-GB"/></w:rPr></w:pPr><w:r wsp:rsidRPr="00982C2D"><w:rPr><w:rFonts w:ascii="Times New Roman" w:h-ansi="Times New Roman" w:cs="Times New Roman"/><wx:font wx:val="Times New Roman"/><w:b/><w:sz w:val="24"/><w:sz-cs w:val="24"/><w:lang w:val="EN-GB"/></w:rPr><w:t>How many night shifts do you in average have each month? _________</w:t></w:r><w:r wsp:rsidR="00F247D0" wsp:rsidRPr="00982C2D"><w:rPr><w:rFonts w:ascii="Times New Roman" w:h-ansi="Times New Roman" w:cs="Times New Roman"/><wx:font wx:val="Times New Roman"/><w:b/><w:sz w:val="24"/><w:sz-cs w:val="24"/><w:lang w:val="EN-GB"/></w:rPr><w:br/></w:r></w:p><w:p wsp:rsidR="002E1533" wsp:rsidRPr="00982C2D" wsp:rsidRDefault="002E1533" wsp:rsidP="00982C2D"><w:pPr><w:rPr><w:rFonts w:ascii="Times New Roman" w:h-ansi="Times New Roman" w:cs="Times New Roman"/><wx:font wx:val="Times New Roman"/><w:b/><w:sz w:val="24"/><w:sz-cs w:val="24"/><w:lang w:val="EN-GB"/></w:rPr></w:pPr><w:r wsp:rsidRPr="00982C2D"><w:rPr><w:rFonts w:ascii="Times New Roman" w:h-ansi="Times New Roman" w:cs="Times New Roman"/><wx:font wx:val="Times New Roman"/><w:b/><w:sz w:val="24"/><w:sz-cs w:val="24"/><w:lang w:val="EN-GB"/></w:rPr><w:t>For how many years have you been working night shifts?</w:t></w:r></w:p><w:p wsp:rsidR="002064C8" wsp:rsidRPr="00D73F7E" wsp:rsidRDefault="00F247D0"><w:pPr><w:pStyle w:val="SurveyXactClosedVerticalChoices"/><w:rPr><w:rFonts w:ascii="Times New Roman" w:h-ansi="Times New Roman" w:cs="Times New Roman"/><wx:font wx:val="Times New Roman"/><w:sz w:val="24"/><w:sz-cs w:val="24"/><w:lang w:val="EN-GB"/></w:rPr></w:pPr><w:r wsp:rsidRPr="00D73F7E"><w:rPr><w:rFonts w:ascii="Times New Roman" w:h-ansi="Times New Roman" w:cs="Times New Roman"/><wx:font wx:val="Times New Roman"/><w:sz w:val="24"/><w:sz-cs w:val="24"/><w:lang w:val="EN-GB"/></w:rPr><w:tab wx:wTab="510" wx:tlc="none" wx:cTlc="8"/><w:t>&lt;</w:t></w:r><w:r wsp:rsidR="002E1533" wsp:rsidRPr="00D73F7E"><w:rPr><w:rFonts w:ascii="Times New Roman" w:h-ansi="Times New Roman" w:cs="Times New Roman"/><wx:font wx:val="Times New Roman"/><w:sz w:val="24"/><w:sz-cs w:val="24"/><w:lang w:val="EN-GB"/></w:rPr><w:t> 1 years</w:t></w:r><w:r wsp:rsidR="00982C2D"><w:rPr><w:rFonts w:ascii="Times New Roman" w:h-ansi="Times New Roman" w:cs="Times New Roman"/><wx:font wx:val="Times New Roman"/><w:sz w:val="24"/><w:sz-cs w:val="24"/><w:lang w:val="EN-GB"/></w:rPr><w:t>, </w:t></w:r><w:r wsp:rsidRPr="00D73F7E"><w:rPr><w:rFonts w:ascii="Times New Roman" w:h-ansi="Times New Roman" w:cs="Times New Roman"/><wx:font wx:val="Times New Roman"/><w:sz w:val="24"/><w:sz-cs w:val="24"/><w:lang w:val="EN-GB"/></w:rPr><w:t>1 - &lt;</w:t></w:r><w:r wsp:rsidR="002E1533" wsp:rsidRPr="00D73F7E"><w:rPr><w:rFonts w:ascii="Times New Roman" w:h-ansi="Times New Roman" w:cs="Times New Roman"/><wx:font wx:val="Times New Roman"/><w:sz w:val="24"/><w:sz-cs w:val="24"/><w:lang w:val="EN-GB"/></w:rPr><w:t> 10 years</w:t></w:r><w:r wsp:rsidR="00982C2D"><w:rPr><w:rFonts w:ascii="Times New Roman" w:h-ansi="Times New Roman" w:cs="Times New Roman"/><wx:font wx:val="Times New Roman"/><w:sz w:val="24"/><w:sz-cs w:val="24"/><w:lang w:val="EN-GB"/></w:rPr><w:t>, </w:t></w:r><w:r wsp:rsidRPr="00D73F7E"><w:rPr><w:rFonts w:ascii="Times New Roman" w:h-ansi="Times New Roman" w:cs="Times New Roman"/><wx:font wx:val="Times New Roman"/><w:sz w:val="24"/><w:sz-cs w:val="24"/><w:lang w:val="EN-GB"/></w:rPr><w:t>10 - &lt;</w:t></w:r><w:r wsp:rsidR="002E1533" wsp:rsidRPr="00D73F7E"><w:rPr><w:rFonts w:ascii="Times New Roman" w:h-ansi="Times New Roman" w:cs="Times New Roman"/><wx:font wx:val="Times New Roman"/><w:sz w:val="24"/><w:sz-cs w:val="24"/><w:lang w:val="EN-GB"/></w:rPr><w:t> 20 years</w:t></w:r><w:r wsp:rsidR="00982C2D"><w:rPr><w:rFonts w:ascii="Times New Roman" w:h-ansi="Times New Roman" w:cs="Times New Roman"/><wx:font wx:val="Times New Roman"/><w:sz w:val="24"/><w:sz-cs w:val="24"/><w:lang w:val="EN-GB"/></w:rPr><w:t>, </w:t></w:r><w:r wsp:rsidRPr="00D73F7E"><w:rPr><w:rFonts w:ascii="Times New Roman" w:h-ansi="Times New Roman" w:cs="Times New Roman"/><wx:font wx:val="Times New Roman"/><w:sz w:val="24"/><w:sz-cs w:val="24"/><w:lang w:val="EN-GB"/></w:rPr><w:t>20 </w:t></w:r><w:r wsp:rsidR="002E1533" wsp:rsidRPr="00D73F7E"><w:rPr><w:rFonts w:ascii="Times New Roman" w:h-ansi="Times New Roman" w:cs="Times New Roman"/><wx:font wx:val="Times New Roman"/><w:sz w:val="24"/><w:sz-cs w:val="24"/><w:lang w:val="EN-GB"/></w:rPr><w:t>years or more</w:t></w:r></w:p><w:p wsp:rsidR="00982C2D" wsp:rsidRDefault="00982C2D"><w:pPr><w:rPr><w:rFonts w:ascii="Times New Roman" w:h-ansi="Times New Roman" w:cs="Times New Roman"/><wx:font wx:val="Times New Roman"/><w:sz w:val="24"/><w:sz-cs w:val="24"/><w:lang w:val="EN-GB"/></w:rPr></w:pPr></w:p><w:p wsp:rsidR="00982C2D" wsp:rsidRDefault="00982C2D"><w:pPr><w:rPr><w:rFonts w:ascii="Times New Roman" w:h-ansi="Times New Roman" w:cs="Times New Roman"/><wx:font wx:val="Times New Roman"/><w:sz w:val="24"/><w:sz-cs w:val="24"/><w:lang w:val="EN-GB"/></w:rPr></w:pPr></w:p><w:p wsp:rsidR="00982C2D" wsp:rsidRDefault="00982C2D"><w:pPr><w:rPr><w:rFonts w:ascii="Times New Roman" w:h-ansi="Times New Roman" w:cs="Times New Roman"/><wx:font wx:val="Times New Roman"/><w:sz w:val="24"/><w:sz-cs w:val="24"/><w:lang w:val="EN-GB"/></w:rPr></w:pPr></w:p><w:p wsp:rsidR="00982C2D" wsp:rsidRDefault="00982C2D"><w:pPr><w:rPr><w:rFonts w:ascii="Times New Roman" w:h-ansi="Times New Roman" w:cs="Times New Roman"/><wx:font wx:val="Times New Roman"/><w:sz w:val="24"/><w:sz-cs w:val="24"/><w:lang w:val="EN-GB"/></w:rPr></w:pPr></w:p><w:p wsp:rsidR="002064C8" wsp:rsidRPr="00D73F7E" wsp:rsidRDefault="00F247D0"><w:pPr><w:rPr><w:rFonts w:ascii="Times New Roman" w:h-ansi="Times New Roman" w:cs="Times New Roman"/><wx:font wx:val="Times New Roman"/><w:b/><w:sz w:val="24"/><w:sz-cs w:val="24"/><w:lang w:val="EN-GB"/></w:rPr></w:pPr><w:r wsp:rsidRPr="00D73F7E"><w:rPr><w:rFonts w:ascii="Times New Roman" w:h-ansi="Times New Roman" w:cs="Times New Roman"/><wx:font wx:val="Times New Roman"/><w:sz w:val="24"/><w:sz-cs w:val="24"/><w:lang w:val="EN-GB"/></w:rPr><w:br/></w:r><w:r wsp:rsidR="002E1533" wsp:rsidRPr="00D73F7E"><w:rPr><w:rFonts w:ascii="Times New Roman" w:h-ansi="Times New Roman" w:cs="Times New Roman"/><wx:font wx:val="Times New Roman"/><w:b/><w:sz w:val="28"/><w:sz-cs w:val="24"/><w:lang w:val="EN-GB"/></w:rPr><w:t>About sleep</w:t></w:r></w:p><w:p wsp:rsidR="002E1533" wsp:rsidRPr="00D73F7E" wsp:rsidRDefault="002E1533"><w:pPr><w:rPr><w:rFonts w:ascii="Times New Roman" w:h-ansi="Times New Roman" w:cs="Times New Roman"/><wx:font wx:val="Times New Roman"/><w:sz w:val="24"/><w:sz-cs w:val="24"/><w:lang w:val="EN-GB"/></w:rPr></w:pPr></w:p><w:p wsp:rsidR="002E1533" wsp:rsidRPr="00D73F7E" wsp:rsidRDefault="002E1533"><w:pPr><w:rPr><w:rFonts w:ascii="Times New Roman" w:h-ansi="Times New Roman" w:cs="Times New Roman"/><wx:font wx:val="Times New Roman"/><w:b/><w:sz w:val="24"/><w:sz-cs w:val="24"/><w:lang w:val="EN-GB"/></w:rPr></w:pPr><w:r wsp:rsidRPr="00D73F7E"><w:rPr><w:rFonts w:ascii="Times New Roman" w:h-ansi="Times New Roman" w:cs="Times New Roman"/><wx:font wx:val="Times New Roman"/><w:b/><w:sz w:val="24"/><w:sz-cs w:val="24"/><w:lang w:val="EN-GB"/></w:rPr><w:t>If you should describe yourself as a morning person or an evening person, what would you be?</w:t></w:r></w:p><w:p wsp:rsidR="00022900" wsp:rsidRPr="00982C2D" wsp:rsidRDefault="002E1533"><w:pPr><w:rPr><w:rFonts w:ascii="Times New Roman" w:h-ansi="Times New Roman" w:cs="Times New Roman"/><wx:font wx:val="Times New Roman"/><w:sz-cs w:val="24"/><w:lang w:val="EN-GB"/></w:rPr></w:pPr><w:r wsp:rsidRPr="00982C2D"><w:rPr><w:rFonts w:ascii="Times New Roman" w:h-ansi="Times New Roman" w:cs="Times New Roman"/><wx:font wx:val="Times New Roman"/><w:sz-cs w:val="24"/><w:lang w:val="EN-GB"/></w:rPr><w:t>Definitely a morning person (</w:t></w:r><w:r wsp:rsidR="00022900" wsp:rsidRPr="00982C2D"><w:rPr><w:rFonts w:ascii="Times New Roman" w:h-ansi="Times New Roman" w:cs="Times New Roman"/><wx:font wx:val="Times New Roman"/><w:sz-cs w:val="24"/><w:lang w:val="EN-GB"/></w:rPr><w:t>mainly alert in the morning)</w:t></w:r></w:p><w:p wsp:rsidR="00022900" wsp:rsidRPr="00982C2D" wsp:rsidRDefault="00022900"><w:pPr><w:rPr><w:rFonts w:ascii="Times New Roman" w:h-ansi="Times New Roman" w:cs="Times New Roman"/><wx:font wx:val="Times New Roman"/><w:sz-cs w:val="24"/><w:lang w:val="EN-GB"/></w:rPr></w:pPr><w:r wsp:rsidRPr="00982C2D"><w:rPr><w:rFonts w:ascii="Times New Roman" w:h-ansi="Times New Roman" w:cs="Times New Roman"/><wx:font wx:val="Times New Roman"/><w:sz-cs w:val="24"/><w:lang w:val="EN-GB"/></w:rPr><w:t>More a morning than an evening person</w:t></w:r></w:p><w:p wsp:rsidR="00022900" wsp:rsidRPr="00982C2D" wsp:rsidRDefault="00022900"><w:pPr><w:rPr><w:rFonts w:ascii="Times New Roman" w:h-ansi="Times New Roman" w:cs="Times New Roman"/><wx:font wx:val="Times New Roman"/><w:sz-cs w:val="24"/><w:lang w:val="EN-GB"/></w:rPr></w:pPr><w:r wsp:rsidRPr="00982C2D"><w:rPr><w:rFonts w:ascii="Times New Roman" w:h-ansi="Times New Roman" w:cs="Times New Roman"/><wx:font wx:val="Times New Roman"/><w:sz-cs w:val="24"/><w:lang w:val="EN-GB"/></w:rPr><w:t>More an evening than a morning person</w:t></w:r></w:p><w:p wsp:rsidR="00022900" wsp:rsidRPr="00982C2D" wsp:rsidRDefault="00022900" wsp:rsidP="00022900"><w:pPr><w:rPr><w:rFonts w:ascii="Times New Roman" w:h-ansi="Times New Roman" w:cs="Times New Roman"/><wx:font wx:val="Times New Roman"/><w:sz-cs w:val="24"/><w:lang w:val="EN-GB"/></w:rPr></w:pPr><w:r wsp:rsidRPr="00982C2D"><w:rPr><w:rFonts w:ascii="Times New Roman" w:h-ansi="Times New Roman" w:cs="Times New Roman"/><wx:font wx:val="Times New Roman"/><w:sz-cs w:val="24"/><w:lang w:val="EN-GB"/></w:rPr><w:t>Definitely an evening person (mainly alert in the evening)</w:t></w:r></w:p><w:p wsp:rsidR="002064C8" wsp:rsidRPr="00D73F7E" wsp:rsidRDefault="00F247D0"><w:pPr><w:rPr><w:rFonts w:ascii="Times New Roman" w:h-ansi="Times New Roman" w:cs="Times New Roman"/><wx:font wx:val="Times New Roman"/><w:sz w:val="24"/><w:sz-cs w:val="24"/><w:lang w:val="EN-GB"/></w:rPr></w:pPr><w:r wsp:rsidRPr="00D73F7E"><w:rPr><w:rFonts w:ascii="Times New Roman" w:h-ansi="Times New Roman" w:cs="Times New Roman"/><wx:font wx:val="Times New Roman"/><w:sz w:val="24"/><w:sz-cs w:val="24"/><w:lang w:val="EN-GB"/></w:rPr><w:br/></w:r></w:p><w:p wsp:rsidR="002064C8" wsp:rsidRPr="00982C2D" wsp:rsidRDefault="00022900"><w:pPr><w:rPr><w:rFonts w:ascii="Times New Roman" w:h-ansi="Times New Roman" w:cs="Times New Roman"/><wx:font wx:val="Times New Roman"/><w:b/><w:sz w:val="26"/><w:sz-cs w:val="24"/><w:lang w:val="EN-GB"/></w:rPr></w:pPr><w:r wsp:rsidRPr="00982C2D"><w:rPr><w:rFonts w:ascii="Times New Roman" w:h-ansi="Times New Roman" w:cs="Times New Roman"/><wx:font wx:val="Times New Roman"/><w:b/><w:sz w:val="26"/><w:sz-cs w:val="24"/><w:lang w:val="EN-GB"/></w:rPr><w:t>A. Sleep when you are </w:t></w:r><w:r wsp:rsidRPr="00982C2D"><w:rPr><w:rFonts w:ascii="Times New Roman" w:h-ansi="Times New Roman" w:cs="Times New Roman"/><wx:font wx:val="Times New Roman"/><w:b/><w:sz w:val="26"/><w:sz-cs w:val="24"/><w:u w:val="single"/><w:lang w:val="EN-GB"/></w:rPr><w:t>NOT </w:t></w:r><w:r wsp:rsidRPr="00982C2D"><w:rPr><w:rFonts w:ascii="Times New Roman" w:h-ansi="Times New Roman" w:cs="Times New Roman"/><wx:font wx:val="Times New Roman"/><w:b/><w:sz w:val="26"/><w:sz-cs w:val="24"/><w:lang w:val="EN-GB"/></w:rPr><w:t>working night shifts</w:t></w:r><w:r wsp:rsidR="00F247D0" wsp:rsidRPr="00982C2D"><w:rPr><w:rFonts w:ascii="Times New Roman" w:h-ansi="Times New Roman" w:cs="Times New Roman"/><wx:font wx:val="Times New Roman"/><w:b/><w:sz w:val="26"/><w:sz-cs w:val="24"/><w:lang w:val="EN-GB"/></w:rPr><w:br/></w:r></w:p><w:p wsp:rsidR="00022900" wsp:rsidRPr="00982C2D" wsp:rsidRDefault="00022900"><w:pPr><w:rPr><w:rFonts w:ascii="Times New Roman" w:h-ansi="Times New Roman" w:cs="Times New Roman"/><wx:font wx:val="Times New Roman"/><w:b/><w:sz w:val="24"/><w:sz-cs w:val="24"/><w:lang w:val="EN-GB"/></w:rPr></w:pPr><w:r wsp:rsidRPr="00982C2D"><w:rPr><w:rFonts w:ascii="Times New Roman" w:h-ansi="Times New Roman" w:cs="Times New Roman"/><wx:font wx:val="Times New Roman"/><w:b/><w:sz w:val="24"/><w:sz-cs w:val="24"/><w:lang w:val="EN-GB"/></w:rPr><w:t>How many hours sleep do you normally need?</w:t></w:r></w:p><w:p wsp:rsidR="002064C8" wsp:rsidRPr="00982C2D" wsp:rsidRDefault="00F247D0"><w:pPr><w:pStyle w:val="SurveyXactClosedVerticalChoices"/><w:rPr><w:rFonts w:ascii="Times New Roman" w:h-ansi="Times New Roman" w:cs="Times New Roman"/><wx:font wx:val="Times New Roman"/><w:sz w:val="22"/><w:sz-cs w:val="24"/><w:lang w:val="EN-GB"/></w:rPr></w:pPr><w:r wsp:rsidRPr="00982C2D"><w:rPr><w:rFonts w:ascii="Times New Roman" w:h-ansi="Times New Roman" w:cs="Times New Roman"/><wx:font wx:val="Times New Roman"/><w:sz w:val="22"/><w:sz-cs w:val="24"/><w:lang w:val="EN-GB"/></w:rPr><w:tab wx:wTab="510" wx:tlc="none" wx:cTlc="8"/><w:t>&lt;</w:t></w:r><w:r wsp:rsidR="00022900" wsp:rsidRPr="00982C2D"><w:rPr><w:rFonts w:ascii="Times New Roman" w:h-ansi="Times New Roman" w:cs="Times New Roman"/><wx:font wx:val="Times New Roman"/><w:sz w:val="22"/><w:sz-cs w:val="24"/><w:lang w:val="EN-GB"/></w:rPr><w:t> 6 hours</w:t></w:r><w:r wsp:rsidR="00982C2D" wsp:rsidRPr="00982C2D"><w:rPr><w:rFonts w:ascii="Times New Roman" w:h-ansi="Times New Roman" w:cs="Times New Roman"/><wx:font wx:val="Times New Roman"/><w:sz w:val="22"/><w:sz-cs w:val="24"/><w:lang w:val="EN-GB"/></w:rPr><w:t>, </w:t></w:r><w:r wsp:rsidRPr="00982C2D"><w:rPr><w:rFonts w:ascii="Times New Roman" w:h-ansi="Times New Roman" w:cs="Times New Roman"/><wx:font wx:val="Times New Roman"/><w:sz w:val="22"/><w:sz-cs w:val="24"/><w:lang w:val="EN-GB"/></w:rPr><w:t>6 - &lt;</w:t></w:r><w:r wsp:rsidR="00022900" wsp:rsidRPr="00982C2D"><w:rPr><w:rFonts w:ascii="Times New Roman" w:h-ansi="Times New Roman" w:cs="Times New Roman"/><wx:font wx:val="Times New Roman"/><w:sz w:val="22"/><w:sz-cs w:val="24"/><w:lang w:val="EN-GB"/></w:rPr><w:t> 8 hours</w:t></w:r><w:r wsp:rsidR="00982C2D" wsp:rsidRPr="00982C2D"><w:rPr><w:rFonts w:ascii="Times New Roman" w:h-ansi="Times New Roman" w:cs="Times New Roman"/><wx:font wx:val="Times New Roman"/><w:sz w:val="22"/><w:sz-cs w:val="24"/><w:lang w:val="EN-GB"/></w:rPr><w:t>, </w:t></w:r><w:r wsp:rsidRPr="00982C2D"><w:rPr><w:rFonts w:ascii="Times New Roman" w:h-ansi="Times New Roman" w:cs="Times New Roman"/><wx:font wx:val="Times New Roman"/><w:sz w:val="22"/><w:sz-cs w:val="24"/><w:lang w:val="EN-GB"/></w:rPr><w:t>8 </w:t></w:r><w:r wsp:rsidR="00022900" wsp:rsidRPr="00982C2D"><w:rPr><w:rFonts w:ascii="Times New Roman" w:h-ansi="Times New Roman" w:cs="Times New Roman"/><wx:font wx:val="Times New Roman"/><w:sz w:val="22"/><w:sz-cs w:val="24"/><w:lang w:val="EN-GB"/></w:rPr><w:t>hours or more</w:t></w:r></w:p><w:p wsp:rsidR="002064C8" wsp:rsidRPr="00982C2D" wsp:rsidRDefault="00F247D0"><w:pPr><w:rPr><w:rFonts w:ascii="Times New Roman" w:h-ansi="Times New Roman" w:cs="Times New Roman"/><wx:font wx:val="Times New Roman"/><w:b/><w:sz w:val="24"/><w:sz-cs w:val="24"/><w:lang w:val="EN-GB"/></w:rPr></w:pPr><w:r wsp:rsidRPr="00D73F7E"><w:rPr><w:rFonts w:ascii="Times New Roman" w:h-ansi="Times New Roman" w:cs="Times New Roman"/><wx:font wx:val="Times New Roman"/><w:sz w:val="24"/><w:sz-cs w:val="24"/><w:lang w:val="EN-GB"/></w:rPr><w:br/></w:r><w:r wsp:rsidR="00022900" wsp:rsidRPr="00982C2D"><w:rPr><w:rFonts w:ascii="Times New Roman" w:h-ansi="Times New Roman" w:cs="Times New Roman"/><wx:font wx:val="Times New Roman"/><w:b/><w:sz w:val="24"/><w:sz-cs w:val="24"/><w:lang w:val="EN-GB"/></w:rPr><w:t>Do you find it difficult to fall a sleep?</w:t></w:r></w:p><w:p wsp:rsidR="00982C2D" wsp:rsidRPr="00D73F7E" wsp:rsidRDefault="00982C2D" wsp:rsidP="00982C2D"><w:pPr><w:rPr><w:rFonts w:ascii="Times New Roman" w:h-ansi="Times New Roman" w:cs="Times New Roman"/><wx:font wx:val="Times New Roman"/><w:sz-cs w:val="24"/><w:lang w:val="EN-GB"/></w:rPr></w:pPr><w:r wsp:rsidRPr="00D73F7E"><w:rPr><w:rFonts w:ascii="Times New Roman" w:h-ansi="Times New Roman" w:cs="Times New Roman"/><wx:font wx:val="Times New Roman"/><w:sz-cs w:val="24"/><w:lang w:val="EN-GB"/></w:rPr><w:t>Very often / always, Often, Sometimes, Rarely, Never</w:t></w:r></w:p><w:p wsp:rsidR="00022900" wsp:rsidRPr="00D73F7E" wsp:rsidRDefault="00022900"><w:pPr><w:rPr><w:rFonts w:ascii="Times New Roman" w:h-ansi="Times New Roman" w:cs="Times New Roman"/><wx:font wx:val="Times New Roman"/><w:sz w:val="24"/><w:sz-cs w:val="24"/><w:lang w:val="EN-GB"/></w:rPr></w:pPr></w:p><w:p wsp:rsidR="00982C2D" wsp:rsidRPr="00D73F7E" wsp:rsidRDefault="00022900" wsp:rsidP="00982C2D"><w:pPr><w:rPr><w:rFonts w:ascii="Times New Roman" w:h-ansi="Times New Roman" w:cs="Times New Roman"/><wx:font wx:val="Times New Roman"/><w:sz-cs w:val="24"/><w:lang w:val="EN-GB"/></w:rPr></w:pPr><w:r wsp:rsidRPr="00982C2D"><w:rPr><w:rFonts w:ascii="Times New Roman" w:h-ansi="Times New Roman" w:cs="Times New Roman"/><wx:font wx:val="Times New Roman"/><w:b/><w:sz w:val="24"/><w:sz-cs w:val="24"/><w:lang w:val="EN-GB"/></w:rPr><w:t>Is your sleep </w:t></w:r><w:r wsp:rsidR="00CE4325"><w:rPr><w:rFonts w:ascii="Times New Roman" w:h-ansi="Times New Roman" w:cs="Times New Roman"/><wx:font wx:val="Times New Roman"/><w:b/><w:sz w:val="24"/><w:sz-cs w:val="24"/><w:lang w:val="EN-GB"/></w:rPr><w:t>restless</w:t></w:r><w:r wsp:rsidRPr="00982C2D"><w:rPr><w:rFonts w:ascii="Times New Roman" w:h-ansi="Times New Roman" w:cs="Times New Roman"/><wx:font wx:val="Times New Roman"/><w:b/><w:sz w:val="24"/><w:sz-cs w:val="24"/><w:lang w:val="EN-GB"/></w:rPr><w:t> and interrupted?</w:t></w:r><w:r wsp:rsidRPr="00D73F7E"><w:rPr><w:rFonts w:ascii="Times New Roman" w:h-ansi="Times New Roman" w:cs="Times New Roman"/><wx:font wx:val="Times New Roman"/><w:sz w:val="24"/><w:sz-cs w:val="24"/><w:lang w:val="EN-GB"/></w:rPr><w:t> </w:t></w:r><w:r wsp:rsidR="00F247D0" wsp:rsidRPr="00D73F7E"><w:rPr><w:rFonts w:ascii="Times New Roman" w:h-ansi="Times New Roman" w:cs="Times New Roman"/><wx:font wx:val="Times New Roman"/><w:sz w:val="24"/><w:sz-cs w:val="24"/><w:lang w:val="EN-GB"/></w:rPr><w:br/></w:r><w:r wsp:rsidR="00982C2D" wsp:rsidRPr="00D73F7E"><w:rPr><w:rFonts w:ascii="Times New Roman" w:h-ansi="Times New Roman" w:cs="Times New Roman"/><wx:font wx:val="Times New Roman"/><w:sz-cs w:val="24"/><w:lang w:val="EN-GB"/></w:rPr><w:t>Very often / always, Often, Sometimes, Rarely, Never</w:t></w:r></w:p><w:p wsp:rsidR="002064C8" wsp:rsidRPr="00D73F7E" wsp:rsidRDefault="002064C8"><w:pPr><w:rPr><w:rFonts w:ascii="Times New Roman" w:h-ansi="Times New Roman" w:cs="Times New Roman"/><wx:font wx:val="Times New Roman"/><w:sz w:val="24"/><w:sz-cs w:val="24"/><w:lang w:val="EN-GB"/></w:rPr></w:pPr></w:p><w:p wsp:rsidR="00982C2D" wsp:rsidRPr="00D73F7E" wsp:rsidRDefault="00022900" wsp:rsidP="00982C2D"><w:pPr><w:rPr><w:rFonts w:ascii="Times New Roman" w:h-ansi="Times New Roman" w:cs="Times New Roman"/><wx:font wx:val="Times New Roman"/><w:sz-cs w:val="24"/><w:lang w:val="EN-GB"/></w:rPr></w:pPr><w:r wsp:rsidRPr="00982C2D"><w:rPr><w:rFonts w:ascii="Times New Roman" w:h-ansi="Times New Roman" w:cs="Times New Roman"/><wx:font wx:val="Times New Roman"/><w:b/><w:sz w:val="24"/><w:sz-cs w:val="24"/><w:lang w:val="EN-GB"/></w:rPr><w:t>Do you use sleep medication?</w:t></w:r><w:r wsp:rsidR="00F247D0" wsp:rsidRPr="00D73F7E"><w:rPr><w:rFonts w:ascii="Times New Roman" w:h-ansi="Times New Roman" w:cs="Times New Roman"/><wx:font wx:val="Times New Roman"/><w:sz w:val="24"/><w:sz-cs w:val="24"/><w:lang w:val="EN-GB"/></w:rPr><w:br/></w:r><w:r wsp:rsidR="00982C2D" wsp:rsidRPr="00D73F7E"><w:rPr><w:rFonts w:ascii="Times New Roman" w:h-ansi="Times New Roman" w:cs="Times New Roman"/><wx:font wx:val="Times New Roman"/><w:sz-cs w:val="24"/><w:lang w:val="EN-GB"/></w:rPr><w:t>Very often / always, Often, Sometimes, Rarely, Never</w:t></w:r></w:p><w:p wsp:rsidR="00022900" wsp:rsidRPr="00D73F7E" wsp:rsidRDefault="00022900" wsp:rsidP="00022900"><w:pPr><w:rPr><w:rFonts w:ascii="Times New Roman" w:h-ansi="Times New Roman" w:cs="Times New Roman"/><wx:font wx:val="Times New Roman"/><w:sz w:val="24"/><w:sz-cs w:val="24"/><w:lang w:val="EN-GB"/></w:rPr></w:pPr></w:p><w:p wsp:rsidR="002064C8" wsp:rsidRPr="00982C2D" wsp:rsidRDefault="00022900"><w:pPr><w:rPr><w:rFonts w:ascii="Times New Roman" w:h-ansi="Times New Roman" w:cs="Times New Roman"/><wx:font wx:val="Times New Roman"/><w:b/><w:sz w:val="24"/><w:sz-cs w:val="24"/><w:lang w:val="EN-GB"/></w:rPr></w:pPr><w:r wsp:rsidRPr="00982C2D"><w:rPr><w:rFonts w:ascii="Times New Roman" w:h-ansi="Times New Roman" w:cs="Times New Roman"/><wx:font wx:val="Times New Roman"/><w:b/><w:sz w:val="24"/><w:sz-cs w:val="24"/><w:lang w:val="EN-GB"/></w:rPr><w:t>Do you drink alcohol to be able to sleep?</w:t></w:r></w:p><w:p wsp:rsidR="00982C2D" wsp:rsidRPr="00D73F7E" wsp:rsidRDefault="00982C2D" wsp:rsidP="00982C2D"><w:pPr><w:rPr><w:rFonts w:ascii="Times New Roman" w:h-ansi="Times New Roman" w:cs="Times New Roman"/><wx:font wx:val="Times New Roman"/><w:sz-cs w:val="24"/><w:lang w:val="EN-GB"/></w:rPr></w:pPr><w:r wsp:rsidRPr="00D73F7E"><w:rPr><w:rFonts w:ascii="Times New Roman" w:h-ansi="Times New Roman" w:cs="Times New Roman"/><wx:font wx:val="Times New Roman"/><w:sz-cs w:val="24"/><w:lang w:val="EN-GB"/></w:rPr><w:t>Very often / always, Often, Sometimes, Rarely, Never</w:t></w:r></w:p><w:p wsp:rsidR="00022900" wsp:rsidRPr="00D73F7E" wsp:rsidRDefault="00022900"><w:pPr><w:rPr><w:rFonts w:ascii="Times New Roman" w:h-ansi="Times New Roman" w:cs="Times New Roman"/><wx:font wx:val="Times New Roman"/><w:sz w:val="24"/><w:sz-cs w:val="24"/><w:lang w:val="EN-GB"/></w:rPr></w:pPr></w:p></wx:sub-section><wx:sub-section><w:p wsp:rsidR="00022900" wsp:rsidRPr="00D73F7E" wsp:rsidRDefault="00022900"><w:pPr><w:pStyle w:val="SurveyXactQuestionTitle"/><w:rPr><w:rFonts w:ascii="Times New Roman" w:h-ansi="Times New Roman" w:cs="Times New Roman"/><wx:font wx:val="Times New Roman"/><w:sz w:val="24"/><w:sz-cs w:val="24"/><w:lang w:val="EN-GB"/></w:rPr></w:pPr><w:r wsp:rsidRPr="00D73F7E"><w:rPr><w:rFonts w:ascii="Times New Roman" w:h-ansi="Times New Roman" w:cs="Times New Roman"/><wx:font wx:val="Times New Roman"/><w:sz w:val="24"/><w:sz-cs w:val="24"/><w:lang w:val="EN-GB"/></w:rPr><w:t>Can you get silence from the surroundings to sleep?</w:t></w:r></w:p><w:p wsp:rsidR="00982C2D" wsp:rsidRPr="00D73F7E" wsp:rsidRDefault="00982C2D" wsp:rsidP="00982C2D"><w:pPr><w:rPr><w:rFonts w:ascii="Times New Roman" w:h-ansi="Times New Roman" w:cs="Times New Roman"/><wx:font wx:val="Times New Roman"/><w:sz-cs w:val="24"/><w:lang w:val="EN-GB"/></w:rPr></w:pPr><w:r wsp:rsidRPr="00D73F7E"><w:rPr><w:rFonts w:ascii="Times New Roman" w:h-ansi="Times New Roman" w:cs="Times New Roman"/><wx:font wx:val="Times New Roman"/><w:sz-cs w:val="24"/><w:lang w:val="EN-GB"/></w:rPr><w:t>Very often / always, Often, Sometimes, Rarely, Never</w:t></w:r></w:p><w:p wsp:rsidR="00022900" wsp:rsidRPr="00D73F7E" wsp:rsidRDefault="00022900" wsp:rsidP="00022900"><w:pPr><w:rPr><w:rFonts w:ascii="Times New Roman" w:h-ansi="Times New Roman" w:cs="Times New Roman"/><wx:font wx:val="Times New Roman"/><w:lang w:val="EN-GB"/></w:rPr></w:pPr></w:p><w:p wsp:rsidR="00022900" wsp:rsidRPr="00D73F7E" wsp:rsidRDefault="00022900" wsp:rsidP="00022900"><w:pPr><w:rPr><w:rFonts w:ascii="Times New Roman" w:h-ansi="Times New Roman" w:cs="Times New Roman"/><wx:font wx:val="Times New Roman"/><w:b/><w:lang w:val="EN-GB"/></w:rPr></w:pPr><w:r wsp:rsidRPr="00D73F7E"><w:rPr><w:rFonts w:ascii="Times New Roman" w:h-ansi="Times New Roman" w:cs="Times New Roman"/><wx:font wx:val="Times New Roman"/><w:b/><w:lang w:val="EN-GB"/></w:rPr><w:t>Do you feel rested when you wake up?</w:t></w:r></w:p><w:p wsp:rsidR="00982C2D" wsp:rsidRPr="00D73F7E" wsp:rsidRDefault="00982C2D" wsp:rsidP="00982C2D"><w:pPr><w:rPr><w:rFonts w:ascii="Times New Roman" w:h-ansi="Times New Roman" w:cs="Times New Roman"/><wx:font wx:val="Times New Roman"/><w:sz-cs w:val="24"/><w:lang w:val="EN-GB"/></w:rPr></w:pPr><w:r wsp:rsidRPr="00D73F7E"><w:rPr><w:rFonts w:ascii="Times New Roman" w:h-ansi="Times New Roman" w:cs="Times New Roman"/><wx:font wx:val="Times New Roman"/><w:sz-cs w:val="24"/><w:lang w:val="EN-GB"/></w:rPr><w:t>Very often / always, Often, Sometimes, Rarely, Never</w:t></w:r></w:p><w:p wsp:rsidR="00022900" wsp:rsidRDefault="00022900" wsp:rsidP="00022900"><w:pPr><w:rPr><w:rFonts w:ascii="Times New Roman" w:h-ansi="Times New Roman" w:cs="Times New Roman"/><wx:font wx:val="Times New Roman"/><w:lang w:val="EN-GB"/></w:rPr></w:pPr></w:p><w:p wsp:rsidR="00982C2D" wsp:rsidRDefault="00982C2D" wsp:rsidP="00022900"><w:pPr><w:rPr><w:rFonts w:ascii="Times New Roman" w:h-ansi="Times New Roman" w:cs="Times New Roman"/><wx:font wx:val="Times New Roman"/><w:lang w:val="EN-GB"/></w:rPr></w:pPr></w:p><w:p wsp:rsidR="00982C2D" wsp:rsidRDefault="00982C2D" wsp:rsidP="00022900"><w:pPr><w:rPr><w:rFonts w:ascii="Times New Roman" w:h-ansi="Times New Roman" w:cs="Times New Roman"/><wx:font wx:val="Times New Roman"/><w:lang w:val="EN-GB"/></w:rPr></w:pPr></w:p><w:p wsp:rsidR="00982C2D" wsp:rsidRPr="00D73F7E" wsp:rsidRDefault="00982C2D" wsp:rsidP="00022900"><w:pPr><w:rPr><w:rFonts w:ascii="Times New Roman" w:h-ansi="Times New Roman" w:cs="Times New Roman"/><wx:font wx:val="Times New Roman"/><w:lang w:val="EN-GB"/></w:rPr></w:pPr></w:p><w:p wsp:rsidR="002064C8" wsp:rsidRPr="00D73F7E" wsp:rsidRDefault="00022900"><w:pPr><w:rPr><w:rFonts w:ascii="Times New Roman" w:h-ansi="Times New Roman" w:cs="Times New Roman"/><wx:font wx:val="Times New Roman"/><w:b/><w:sz w:val="24"/><w:sz-cs w:val="24"/><w:lang w:val="EN-GB"/></w:rPr></w:pPr><w:r wsp:rsidRPr="00D73F7E"><w:rPr><w:rFonts w:ascii="Times New Roman" w:h-ansi="Times New Roman" w:cs="Times New Roman"/><wx:font wx:val="Times New Roman"/><w:b/><w:sz w:val="28"/><w:sz-cs w:val="24"/><w:lang w:val="EN-GB"/></w:rPr><w:t>A. Sleep when you </w:t></w:r><w:r wsp:rsidRPr="00D73F7E"><w:rPr><w:rFonts w:ascii="Times New Roman" w:h-ansi="Times New Roman" w:cs="Times New Roman"/><wx:font wx:val="Times New Roman"/><w:b/><w:sz w:val="28"/><w:sz-cs w:val="24"/><w:u w:val="single"/><w:lang w:val="EN-GB"/></w:rPr><w:t>ARE</w:t></w:r><w:r wsp:rsidRPr="00D73F7E"><w:rPr><w:rFonts w:ascii="Times New Roman" w:h-ansi="Times New Roman" w:cs="Times New Roman"/><wx:font wx:val="Times New Roman"/><w:b/><w:sz w:val="28"/><w:sz-cs w:val="24"/><w:lang w:val="EN-GB"/></w:rPr><w:t> working night shifts</w:t></w:r><w:r wsp:rsidR="00F247D0" wsp:rsidRPr="00D73F7E"><w:rPr><w:rFonts w:ascii="Times New Roman" w:h-ansi="Times New Roman" w:cs="Times New Roman"/><wx:font wx:val="Times New Roman"/><w:b/><w:sz w:val="24"/><w:sz-cs w:val="24"/><w:lang w:val="EN-GB"/></w:rPr><w:br/></w:r></w:p><w:p wsp:rsidR="00022900" wsp:rsidRPr="00982C2D" wsp:rsidRDefault="00022900"><w:pPr><w:rPr><w:rFonts w:ascii="Times New Roman" w:h-ansi="Times New Roman" w:cs="Times New Roman"/><wx:font wx:val="Times New Roman"/><w:sz-cs w:val="24"/><w:lang w:val="EN-GB"/></w:rPr></w:pPr><w:r wsp:rsidRPr="00D73F7E"><w:rPr><w:rFonts w:ascii="Times New Roman" w:h-ansi="Times New Roman" w:cs="Times New Roman"/><wx:font wx:val="Times New Roman"/><w:b/><w:sz w:val="24"/><w:sz-cs w:val="24"/><w:lang w:val="EN-GB"/></w:rPr><w:t>Is your need of sleep different when you are working night shifts?</w:t></w:r><w:r wsp:rsidR="00F247D0" wsp:rsidRPr="00D73F7E"><w:rPr><w:rFonts w:ascii="Times New Roman" w:h-ansi="Times New Roman" w:cs="Times New Roman"/><wx:font wx:val="Times New Roman"/><w:sz w:val="24"/><w:sz-cs w:val="24"/><w:lang w:val="EN-GB"/></w:rPr><w:br/></w:r><w:r wsp:rsidR="00982C2D" wsp:rsidRPr="00982C2D"><w:rPr><w:rFonts w:ascii="Times New Roman" w:h-ansi="Times New Roman" w:cs="Times New Roman"/><wx:font wx:val="Times New Roman"/><w:sz-cs w:val="24"/><w:lang w:val="EN-GB"/></w:rPr><w:t>Y</w:t></w:r><w:r wsp:rsidRPr="00982C2D"><w:rPr><w:rFonts w:ascii="Times New Roman" w:h-ansi="Times New Roman" w:cs="Times New Roman"/><wx:font wx:val="Times New Roman"/><w:sz-cs w:val="24"/><w:lang w:val="EN-GB"/></w:rPr><w:t>es, I need more sleep</w:t></w:r><w:r wsp:rsidR="00982C2D" wsp:rsidRPr="00982C2D"><w:rPr><w:rFonts w:ascii="Times New Roman" w:h-ansi="Times New Roman" w:cs="Times New Roman"/><wx:font wx:val="Times New Roman"/><w:sz-cs w:val="24"/><w:lang w:val="EN-GB"/></w:rPr><w:t>, </w:t></w:r><w:r wsp:rsidRPr="00982C2D"><w:rPr><w:rFonts w:ascii="Times New Roman" w:h-ansi="Times New Roman" w:cs="Times New Roman"/><wx:font wx:val="Times New Roman"/><w:sz-cs w:val="24"/><w:lang w:val="EN-GB"/></w:rPr><w:t>Yes, I need less sleep</w:t></w:r><w:r wsp:rsidR="00982C2D" wsp:rsidRPr="00982C2D"><w:rPr><w:rFonts w:ascii="Times New Roman" w:h-ansi="Times New Roman" w:cs="Times New Roman"/><wx:font wx:val="Times New Roman"/><w:sz-cs w:val="24"/><w:lang w:val="EN-GB"/></w:rPr><w:t>, </w:t></w:r><w:r wsp:rsidRPr="00982C2D"><w:rPr><w:rFonts w:ascii="Times New Roman" w:h-ansi="Times New Roman" w:cs="Times New Roman"/><wx:font wx:val="Times New Roman"/><w:sz-cs w:val="24"/><w:lang w:val="EN-GB"/></w:rPr><w:t>No, I don’t sleep </w:t></w:r><w:r wsp:rsidR="006B13DE" wsp:rsidRPr="00982C2D"><w:rPr><w:rFonts w:ascii="Times New Roman" w:h-ansi="Times New Roman" w:cs="Times New Roman"/><wx:font wx:val="Times New Roman"/><w:sz-cs w:val="24"/><w:lang w:val="EN-GB"/></w:rPr><w:t>neither more nor less than when I am not working night shifts</w:t></w:r></w:p><w:p wsp:rsidR="006B13DE" wsp:rsidRPr="00D73F7E" wsp:rsidRDefault="006B13DE"><w:pPr><w:rPr><w:rFonts w:ascii="Times New Roman" w:h-ansi="Times New Roman" w:cs="Times New Roman"/><wx:font wx:val="Times New Roman"/><w:sz w:val="24"/><w:sz-cs w:val="24"/><w:lang w:val="EN-GB"/></w:rPr></w:pPr></w:p><w:p wsp:rsidR="00982C2D" wsp:rsidRPr="00D73F7E" wsp:rsidRDefault="006B13DE" wsp:rsidP="00982C2D"><w:pPr><w:rPr><w:rFonts w:ascii="Times New Roman" w:h-ansi="Times New Roman" w:cs="Times New Roman"/><wx:font wx:val="Times New Roman"/><w:sz-cs w:val="24"/><w:lang w:val="EN-GB"/></w:rPr></w:pPr><w:r wsp:rsidRPr="00D73F7E"><w:rPr><w:rFonts w:ascii="Times New Roman" w:h-ansi="Times New Roman" w:cs="Times New Roman"/><wx:font wx:val="Times New Roman"/><w:b/><w:sz w:val="24"/><w:sz-cs w:val="24"/><w:lang w:val="EN-GB"/></w:rPr><w:t>Do you experience sleep problems?</w:t></w:r><w:r wsp:rsidR="00F247D0" wsp:rsidRPr="00D73F7E"><w:rPr><w:rFonts w:ascii="Times New Roman" w:h-ansi="Times New Roman" w:cs="Times New Roman"/><wx:font wx:val="Times New Roman"/><w:sz w:val="24"/><w:sz-cs w:val="24"/><w:lang w:val="EN-GB"/></w:rPr><w:br/></w:r><w:r wsp:rsidR="00982C2D" wsp:rsidRPr="00D73F7E"><w:rPr><w:rFonts w:ascii="Times New Roman" w:h-ansi="Times New Roman" w:cs="Times New Roman"/><wx:font wx:val="Times New Roman"/><w:sz-cs w:val="24"/><w:lang w:val="EN-GB"/></w:rPr><w:t>Very often / always, Often, Sometimes, Rarely, Never</w:t></w:r></w:p><w:p wsp:rsidR="002064C8" wsp:rsidRPr="00D73F7E" wsp:rsidRDefault="002064C8"><w:pPr><w:rPr><w:rFonts w:ascii="Times New Roman" w:h-ansi="Times New Roman" w:cs="Times New Roman"/><wx:font wx:val="Times New Roman"/><w:sz w:val="24"/><w:sz-cs w:val="24"/><w:lang w:val="EN-GB"/></w:rPr></w:pPr></w:p><w:p wsp:rsidR="006B13DE" wsp:rsidRPr="00D73F7E" wsp:rsidRDefault="006B13DE"><w:pPr><w:rPr><w:rFonts w:ascii="Times New Roman" w:h-ansi="Times New Roman" w:cs="Times New Roman"/><wx:font wx:val="Times New Roman"/><w:b/><w:sz w:val="24"/><w:sz-cs w:val="24"/><w:lang w:val="EN-GB"/></w:rPr></w:pPr><w:r wsp:rsidRPr="00D73F7E"><w:rPr><w:rFonts w:ascii="Times New Roman" w:h-ansi="Times New Roman" w:cs="Times New Roman"/><wx:font wx:val="Times New Roman"/><w:b/><w:sz w:val="24"/><w:sz-cs w:val="24"/><w:lang w:val="EN-GB"/></w:rPr><w:t>How many hours do you normally sleep between to night shifts?</w:t></w:r></w:p><w:p wsp:rsidR="002064C8" wsp:rsidRPr="00982C2D" wsp:rsidRDefault="00F247D0"><w:pPr><w:pStyle w:val="SurveyXactClosedVerticalChoices"/><w:rPr><w:rFonts w:ascii="Times New Roman" w:h-ansi="Times New Roman" w:cs="Times New Roman"/><wx:font wx:val="Times New Roman"/><w:sz w:val="22"/><w:sz-cs w:val="24"/></w:rPr></w:pPr><w:r wsp:rsidRPr="00982C2D"><w:rPr><w:rFonts w:ascii="Times New Roman" w:h-ansi="Times New Roman" w:cs="Times New Roman"/><wx:font wx:val="Times New Roman"/><w:sz w:val="22"/><w:sz-cs w:val="24"/><w:lang w:val="EN-GB"/></w:rPr><w:tab wx:wTab="510" wx:tlc="none" wx:cTlc="8"/></w:r><w:r wsp:rsidRPr="00982C2D"><w:rPr><w:rFonts w:ascii="Times New Roman" w:h-ansi="Times New Roman" w:cs="Times New Roman"/><wx:font wx:val="Times New Roman"/><w:sz w:val="22"/><w:sz-cs w:val="24"/></w:rPr><w:t>&lt; 5 timer</w:t></w:r><w:r wsp:rsidR="00982C2D" wsp:rsidRPr="00982C2D"><w:rPr><w:rFonts w:ascii="Times New Roman" w:h-ansi="Times New Roman" w:cs="Times New Roman"/><wx:font wx:val="Times New Roman"/><w:sz w:val="22"/><w:sz-cs w:val="24"/></w:rPr><w:t>, </w:t></w:r><w:r wsp:rsidRPr="00982C2D"><w:rPr><w:rFonts w:ascii="Times New Roman" w:h-ansi="Times New Roman" w:cs="Times New Roman"/><wx:font wx:val="Times New Roman"/><w:sz w:val="22"/><w:sz-cs w:val="24"/></w:rPr><w:t>5 - &lt; 7 timer</w:t></w:r><w:r wsp:rsidR="00982C2D" wsp:rsidRPr="00982C2D"><w:rPr><w:rFonts w:ascii="Times New Roman" w:h-ansi="Times New Roman" w:cs="Times New Roman"/><wx:font wx:val="Times New Roman"/><w:sz w:val="22"/><w:sz-cs w:val="24"/></w:rPr><w:t>, </w:t></w:r><w:r wsp:rsidRPr="00982C2D"><w:rPr><w:rFonts w:ascii="Times New Roman" w:h-ansi="Times New Roman" w:cs="Times New Roman"/><wx:font wx:val="Times New Roman"/><w:sz w:val="22"/><w:sz-cs w:val="24"/></w:rPr><w:t>7 - &lt; 8 timer</w:t></w:r><w:r wsp:rsidR="00982C2D" wsp:rsidRPr="00982C2D"><w:rPr><w:rFonts w:ascii="Times New Roman" w:h-ansi="Times New Roman" w:cs="Times New Roman"/><wx:font wx:val="Times New Roman"/><w:sz w:val="22"/><w:sz-cs w:val="24"/></w:rPr><w:t>, </w:t></w:r><w:r wsp:rsidRPr="00982C2D"><w:rPr><w:rFonts w:ascii="Times New Roman" w:h-ansi="Times New Roman" w:cs="Times New Roman"/><wx:font wx:val="Times New Roman"/><w:sz w:val="22"/><w:sz-cs w:val="24"/></w:rPr><w:t>8 timer eller mere</w:t></w:r></w:p><w:p wsp:rsidR="00982C2D" wsp:rsidRPr="00D73F7E" wsp:rsidRDefault="00F247D0" wsp:rsidP="00982C2D"><w:pPr><w:rPr><w:rFonts w:ascii="Times New Roman" w:h-ansi="Times New Roman" w:cs="Times New Roman"/><wx:font wx:val="Times New Roman"/><w:sz-cs w:val="24"/><w:lang w:val="EN-GB"/></w:rPr></w:pPr><w:r wsp:rsidRPr="00CE4325"><w:rPr><w:rFonts w:ascii="Times New Roman" w:h-ansi="Times New Roman" w:cs="Times New Roman"/><wx:font wx:val="Times New Roman"/><w:sz w:val="24"/><w:sz-cs w:val="24"/><w:lang w:val="EN-GB"/></w:rPr><w:br/></w:r><w:r wsp:rsidR="006B13DE" wsp:rsidRPr="00982C2D"><w:rPr><w:rFonts w:ascii="Times New Roman" w:h-ansi="Times New Roman" w:cs="Times New Roman"/><wx:font wx:val="Times New Roman"/><w:b/><w:sz w:val="24"/><w:sz-cs w:val="24"/><w:lang w:val="EN-GB"/></w:rPr><w:t>Do you find it difficult to fall asleep after working night shift?</w:t></w:r><w:r wsp:rsidRPr="00D73F7E"><w:rPr><w:rFonts w:ascii="Times New Roman" w:h-ansi="Times New Roman" w:cs="Times New Roman"/><wx:font wx:val="Times New Roman"/><w:sz w:val="24"/><w:sz-cs w:val="24"/><w:lang w:val="EN-GB"/></w:rPr><w:br/></w:r><w:r wsp:rsidR="00982C2D" wsp:rsidRPr="00D73F7E"><w:rPr><w:rFonts w:ascii="Times New Roman" w:h-ansi="Times New Roman" w:cs="Times New Roman"/><wx:font wx:val="Times New Roman"/><w:sz-cs w:val="24"/><w:lang w:val="EN-GB"/></w:rPr><w:t>Very often / always, Often, Sometimes, Rarely, Never</w:t></w:r></w:p><w:p wsp:rsidR="002064C8" wsp:rsidRPr="00D73F7E" wsp:rsidRDefault="002064C8"><w:pPr><w:rPr><w:rFonts w:ascii="Times New Roman" w:h-ansi="Times New Roman" w:cs="Times New Roman"/><wx:font wx:val="Times New Roman"/><w:sz w:val="24"/><w:sz-cs w:val="24"/><w:lang w:val="EN-GB"/></w:rPr></w:pPr></w:p><w:p wsp:rsidR="00982C2D" wsp:rsidRPr="00D73F7E" wsp:rsidRDefault="006B13DE" wsp:rsidP="00982C2D"><w:pPr><w:rPr><w:rFonts w:ascii="Times New Roman" w:h-ansi="Times New Roman" w:cs="Times New Roman"/><wx:font wx:val="Times New Roman"/><w:sz-cs w:val="24"/><w:lang w:val="EN-GB"/></w:rPr></w:pPr><w:r wsp:rsidRPr="00982C2D"><w:rPr><w:rFonts w:ascii="Times New Roman" w:h-ansi="Times New Roman" w:cs="Times New Roman"/><wx:font wx:val="Times New Roman"/><w:b/><w:sz w:val="24"/><w:sz-cs w:val="24"/><w:lang w:val="EN-GB"/></w:rPr><w:t>Is your sleep </w:t></w:r><w:r wsp:rsidR="00CE4325"><w:rPr><w:rFonts w:ascii="Times New Roman" w:h-ansi="Times New Roman" w:cs="Times New Roman"/><wx:font wx:val="Times New Roman"/><w:b/><w:sz w:val="24"/><w:sz-cs w:val="24"/><w:lang w:val="EN-GB"/></w:rPr><w:t>restless</w:t></w:r><w:r wsp:rsidRPr="00982C2D"><w:rPr><w:rFonts w:ascii="Times New Roman" w:h-ansi="Times New Roman" w:cs="Times New Roman"/><wx:font wx:val="Times New Roman"/><w:b/><w:sz w:val="24"/><w:sz-cs w:val="24"/><w:lang w:val="EN-GB"/></w:rPr><w:t> and interrupted after working night shift?</w:t></w:r><w:r wsp:rsidRPr="00D73F7E"><w:rPr><w:rFonts w:ascii="Times New Roman" w:h-ansi="Times New Roman" w:cs="Times New Roman"/><wx:font wx:val="Times New Roman"/><w:sz w:val="24"/><w:sz-cs w:val="24"/><w:lang w:val="EN-GB"/></w:rPr><w:br/></w:r><w:r wsp:rsidR="00982C2D" wsp:rsidRPr="00D73F7E"><w:rPr><w:rFonts w:ascii="Times New Roman" w:h-ansi="Times New Roman" w:cs="Times New Roman"/><wx:font wx:val="Times New Roman"/><w:sz-cs w:val="24"/><w:lang w:val="EN-GB"/></w:rPr><w:t>Very often / always, Often, Sometimes, Rarely, Never</w:t></w:r></w:p><w:p wsp:rsidR="006B13DE" wsp:rsidRPr="00D73F7E" wsp:rsidRDefault="006B13DE"><w:pPr><w:rPr><w:rFonts w:ascii="Times New Roman" w:h-ansi="Times New Roman" w:cs="Times New Roman"/><wx:font wx:val="Times New Roman"/><w:sz w:val="24"/><w:sz-cs w:val="24"/><w:lang w:val="EN-GB"/></w:rPr></w:pPr></w:p><w:p wsp:rsidR="00982C2D" wsp:rsidRPr="00D73F7E" wsp:rsidRDefault="006B13DE" wsp:rsidP="00982C2D"><w:pPr><w:rPr><w:rFonts w:ascii="Times New Roman" w:h-ansi="Times New Roman" w:cs="Times New Roman"/><wx:font wx:val="Times New Roman"/><w:sz-cs w:val="24"/><w:lang w:val="EN-GB"/></w:rPr></w:pPr><w:r wsp:rsidRPr="00982C2D"><w:rPr><w:rFonts w:ascii="Times New Roman" w:h-ansi="Times New Roman" w:cs="Times New Roman"/><wx:font wx:val="Times New Roman"/><w:b/><w:sz w:val="24"/><w:sz-cs w:val="24"/><w:lang w:val="EN-GB"/></w:rPr><w:t>Do you use sleep medication after working night shift?</w:t></w:r><w:r wsp:rsidRPr="00D73F7E"><w:rPr><w:rFonts w:ascii="Times New Roman" w:h-ansi="Times New Roman" w:cs="Times New Roman"/><wx:font wx:val="Times New Roman"/><w:sz w:val="24"/><w:sz-cs w:val="24"/><w:lang w:val="EN-GB"/></w:rPr><w:br/></w:r><w:r wsp:rsidR="00982C2D" wsp:rsidRPr="00D73F7E"><w:rPr><w:rFonts w:ascii="Times New Roman" w:h-ansi="Times New Roman" w:cs="Times New Roman"/><wx:font wx:val="Times New Roman"/><w:sz-cs w:val="24"/><w:lang w:val="EN-GB"/></w:rPr><w:t>Very often / always, Often, Sometimes, Rarely, Never</w:t></w:r></w:p><w:p wsp:rsidR="006B13DE" wsp:rsidRPr="00D73F7E" wsp:rsidRDefault="006B13DE" wsp:rsidP="006B13DE"><w:pPr><w:rPr><w:rFonts w:ascii="Times New Roman" w:h-ansi="Times New Roman" w:cs="Times New Roman"/><wx:font wx:val="Times New Roman"/><w:sz w:val="24"/><w:sz-cs w:val="24"/><w:lang w:val="EN-GB"/></w:rPr></w:pPr></w:p><w:p wsp:rsidR="006B13DE" wsp:rsidRPr="00982C2D" wsp:rsidRDefault="006B13DE" wsp:rsidP="006B13DE"><w:pPr><w:rPr><w:rFonts w:ascii="Times New Roman" w:h-ansi="Times New Roman" w:cs="Times New Roman"/><wx:font wx:val="Times New Roman"/><w:b/><w:sz w:val="24"/><w:sz-cs w:val="24"/><w:lang w:val="EN-GB"/></w:rPr></w:pPr><w:r wsp:rsidRPr="00982C2D"><w:rPr><w:rFonts w:ascii="Times New Roman" w:h-ansi="Times New Roman" w:cs="Times New Roman"/><wx:font wx:val="Times New Roman"/><w:b/><w:sz w:val="24"/><w:sz-cs w:val="24"/><w:lang w:val="EN-GB"/></w:rPr><w:t>Do you drink alcohol to be able to sleep after working night shift?</w:t></w:r></w:p><w:p wsp:rsidR="00982C2D" wsp:rsidRPr="00D73F7E" wsp:rsidRDefault="00982C2D" wsp:rsidP="00982C2D"><w:pPr><w:rPr><w:rFonts w:ascii="Times New Roman" w:h-ansi="Times New Roman" w:cs="Times New Roman"/><wx:font wx:val="Times New Roman"/><w:sz-cs w:val="24"/><w:lang w:val="EN-GB"/></w:rPr></w:pPr><w:r wsp:rsidRPr="00D73F7E"><w:rPr><w:rFonts w:ascii="Times New Roman" w:h-ansi="Times New Roman" w:cs="Times New Roman"/><wx:font wx:val="Times New Roman"/><w:sz-cs w:val="24"/><w:lang w:val="EN-GB"/></w:rPr><w:t>Very often / always, Often, Sometimes, Rarely, Never</w:t></w:r></w:p></wx:sub-section><wx:sub-section><w:p wsp:rsidR="006B13DE" wsp:rsidRPr="00D73F7E" wsp:rsidRDefault="006B13DE" wsp:rsidP="006B13DE"><w:pPr><w:pStyle w:val="SurveyXactQuestionTitle"/><w:rPr><w:rFonts w:ascii="Times New Roman" w:h-ansi="Times New Roman" w:cs="Times New Roman"/><wx:font wx:val="Times New Roman"/><w:sz w:val="24"/><w:sz-cs w:val="24"/><w:lang w:val="EN-GB"/></w:rPr></w:pPr><w:r wsp:rsidRPr="00D73F7E"><w:rPr><w:rFonts w:ascii="Times New Roman" w:h-ansi="Times New Roman" w:cs="Times New Roman"/><wx:font wx:val="Times New Roman"/><w:sz w:val="24"/><w:sz-cs w:val="24"/><w:lang w:val="EN-GB"/></w:rPr><w:t>Can you get silence from the surroundings to sleep after working night shift?</w:t></w:r></w:p><w:p wsp:rsidR="00982C2D" wsp:rsidRPr="00D73F7E" wsp:rsidRDefault="00982C2D" wsp:rsidP="00982C2D"><w:pPr><w:rPr><w:rFonts w:ascii="Times New Roman" w:h-ansi="Times New Roman" w:cs="Times New Roman"/><wx:font wx:val="Times New Roman"/><w:sz-cs w:val="24"/><w:lang w:val="EN-GB"/></w:rPr></w:pPr><w:r wsp:rsidRPr="00D73F7E"><w:rPr><w:rFonts w:ascii="Times New Roman" w:h-ansi="Times New Roman" w:cs="Times New Roman"/><wx:font wx:val="Times New Roman"/><w:sz-cs w:val="24"/><w:lang w:val="EN-GB"/></w:rPr><w:t>Very often / always, Often, Sometimes, Rarely, Never</w:t></w:r></w:p><w:p wsp:rsidR="006B13DE" wsp:rsidRPr="00D73F7E" wsp:rsidRDefault="006B13DE" wsp:rsidP="006B13DE"><w:pPr><w:rPr><w:rFonts w:ascii="Times New Roman" w:h-ansi="Times New Roman" w:cs="Times New Roman"/><wx:font wx:val="Times New Roman"/><w:lang w:val="EN-GB"/></w:rPr></w:pPr></w:p><w:p wsp:rsidR="006B13DE" wsp:rsidRPr="00982C2D" wsp:rsidRDefault="006B13DE" wsp:rsidP="006B13DE"><w:pPr><w:rPr><w:rFonts w:ascii="Times New Roman" w:h-ansi="Times New Roman" w:cs="Times New Roman"/><wx:font wx:val="Times New Roman"/><w:b/><w:lang w:val="EN-GB"/></w:rPr></w:pPr><w:r wsp:rsidRPr="00D73F7E"><w:rPr><w:rFonts w:ascii="Times New Roman" w:h-ansi="Times New Roman" w:cs="Times New Roman"/><wx:font wx:val="Times New Roman"/><w:b/><w:lang w:val="EN-GB"/></w:rPr><w:t>Do you feel rested when you wake up </w:t></w:r><w:r wsp:rsidRPr="00982C2D"><w:rPr><w:rFonts w:ascii="Times New Roman" w:h-ansi="Times New Roman" w:cs="Times New Roman"/><wx:font wx:val="Times New Roman"/><w:b/><w:sz w:val="24"/><w:sz-cs w:val="24"/><w:lang w:val="EN-GB"/></w:rPr><w:t>after working night shift?</w:t></w:r></w:p><w:p wsp:rsidR="00982C2D" wsp:rsidRPr="00D73F7E" wsp:rsidRDefault="00982C2D" wsp:rsidP="00982C2D"><w:pPr><w:rPr><w:rFonts w:ascii="Times New Roman" w:h-ansi="Times New Roman" w:cs="Times New Roman"/><wx:font wx:val="Times New Roman"/><w:sz-cs w:val="24"/><w:lang w:val="EN-GB"/></w:rPr></w:pPr><w:r wsp:rsidRPr="00D73F7E"><w:rPr><w:rFonts w:ascii="Times New Roman" w:h-ansi="Times New Roman" w:cs="Times New Roman"/><wx:font wx:val="Times New Roman"/><w:sz-cs w:val="24"/><w:lang w:val="EN-GB"/></w:rPr><w:t>Very often / always, Often, Sometimes, Rarely, Never</w:t></w:r></w:p><w:p wsp:rsidR="00982C2D" wsp:rsidRDefault="00982C2D" wsp:rsidP="00982C2D"><w:pPr><w:pStyle w:val="SurveyXactClosedVerticalChoices"/><w:rPr><w:sz w:val="24"/><w:sz-cs w:val="24"/><w:lang w:val="EN-GB"/></w:rPr></w:pPr></w:p><w:p wsp:rsidR="006B13DE" wsp:rsidRPr="00982C2D" wsp:rsidRDefault="006B13DE" wsp:rsidP="00982C2D"><w:pPr><w:pStyle w:val="SurveyXactClosedVerticalChoices"/><w:rPr><w:rFonts w:ascii="Times New Roman" w:h-ansi="Times New Roman" w:cs="Times New Roman"/><wx:font wx:val="Times New Roman"/><w:b/><w:sz w:val="24"/><w:sz-cs w:val="24"/><w:lang w:val="EN-GB"/></w:rPr></w:pPr><w:r wsp:rsidRPr="00982C2D"><w:rPr><w:rFonts w:ascii="Times New Roman" w:h-ansi="Times New Roman" w:cs="Times New Roman"/><wx:font wx:val="Times New Roman"/><w:b/><w:sz w:val="24"/><w:sz-cs w:val="24"/><w:lang w:val="EN-GB"/></w:rPr><w:t>Do you get a chance to power nap when you are working night shifts?</w:t></w:r></w:p><w:p wsp:rsidR="00982C2D" wsp:rsidRPr="00D73F7E" wsp:rsidRDefault="00982C2D" wsp:rsidP="00982C2D"><w:pPr><w:rPr><w:rFonts w:ascii="Times New Roman" w:h-ansi="Times New Roman" w:cs="Times New Roman"/><wx:font wx:val="Times New Roman"/><w:sz-cs w:val="24"/><w:lang w:val="EN-GB"/></w:rPr></w:pPr><w:r wsp:rsidRPr="00D73F7E"><w:rPr><w:rFonts w:ascii="Times New Roman" w:h-ansi="Times New Roman" w:cs="Times New Roman"/><wx:font wx:val="Times New Roman"/><w:sz-cs w:val="24"/><w:lang w:val="EN-GB"/></w:rPr><w:t>Very often / always, Often, Sometimes, Rarely, Never</w:t></w:r></w:p><w:p wsp:rsidR="006B13DE" wsp:rsidRDefault="006B13DE" wsp:rsidP="006B13DE"><w:pPr><w:rPr><w:rFonts w:ascii="Times New Roman" w:h-ansi="Times New Roman" w:cs="Times New Roman"/><wx:font wx:val="Times New Roman"/><w:lang w:val="EN-GB"/></w:rPr></w:pPr></w:p><w:p wsp:rsidR="00982C2D" wsp:rsidRDefault="00982C2D" wsp:rsidP="006B13DE"><w:pPr><w:rPr><w:rFonts w:ascii="Times New Roman" w:h-ansi="Times New Roman" w:cs="Times New Roman"/><wx:font wx:val="Times New Roman"/><w:lang w:val="EN-GB"/></w:rPr></w:pPr></w:p><w:p wsp:rsidR="00982C2D" wsp:rsidRDefault="00982C2D" wsp:rsidP="006B13DE"><w:pPr><w:rPr><w:rFonts w:ascii="Times New Roman" w:h-ansi="Times New Roman" w:cs="Times New Roman"/><wx:font wx:val="Times New Roman"/><w:lang w:val="EN-GB"/></w:rPr></w:pPr></w:p><w:p wsp:rsidR="00982C2D" wsp:rsidRDefault="00982C2D" wsp:rsidP="006B13DE"><w:pPr><w:rPr><w:rFonts w:ascii="Times New Roman" w:h-ansi="Times New Roman" w:cs="Times New Roman"/><wx:font wx:val="Times New Roman"/><w:lang w:val="EN-GB"/></w:rPr></w:pPr></w:p><w:p wsp:rsidR="00982C2D" wsp:rsidRPr="00D73F7E" wsp:rsidRDefault="00982C2D" wsp:rsidP="006B13DE"><w:pPr><w:rPr><w:rFonts w:ascii="Times New Roman" w:h-ansi="Times New Roman" w:cs="Times New Roman"/><wx:font wx:val="Times New Roman"/><w:lang w:val="EN-GB"/></w:rPr></w:pPr></w:p><w:p wsp:rsidR="00143F55" wsp:rsidRPr="00CE4325" wsp:rsidRDefault="00143F55"><w:pPr><w:rPr><w:rFonts w:ascii="Times New Roman" w:h-ansi="Times New Roman" w:cs="Times New Roman"/><wx:font wx:val="Times New Roman"/><w:b/><w:sz w:val="28"/><w:sz-cs w:val="24"/><w:lang w:val="EN-GB"/></w:rPr></w:pPr></w:p><w:p wsp:rsidR="002064C8" wsp:rsidRPr="00CE4325" wsp:rsidRDefault="006B13DE"><w:pPr><w:rPr><w:rFonts w:ascii="Times New Roman" w:h-ansi="Times New Roman" w:cs="Times New Roman"/><wx:font wx:val="Times New Roman"/><w:b/><w:sz w:val="28"/><w:sz-cs w:val="24"/><w:lang w:val="EN-GB"/></w:rPr></w:pPr><w:r wsp:rsidRPr="00CE4325"><w:rPr><w:rFonts w:ascii="Times New Roman" w:h-ansi="Times New Roman" w:cs="Times New Roman"/><wx:font wx:val="Times New Roman"/><w:b/><w:sz w:val="28"/><w:sz-cs w:val="24"/><w:lang w:val="EN-GB"/></w:rPr><w:t>Influence of light</w:t></w:r></w:p><w:p wsp:rsidR="00143F55" wsp:rsidRPr="00CE4325" wsp:rsidRDefault="00143F55"><w:pPr><w:rPr><w:rFonts w:ascii="Times New Roman" w:h-ansi="Times New Roman" w:cs="Times New Roman"/><wx:font wx:val="Times New Roman"/><w:b/><w:sz w:val="24"/><w:sz-cs w:val="24"/><w:lang w:val="EN-GB"/></w:rPr></w:pPr></w:p><w:p wsp:rsidR="002064C8" wsp:rsidRPr="00143F55" wsp:rsidRDefault="00982C2D" wsp:rsidP="00982C2D"><w:pPr><w:rPr><w:rFonts w:ascii="Times New Roman" w:h-ansi="Times New Roman" w:cs="Times New Roman"/><wx:font wx:val="Times New Roman"/><w:b/><w:sz w:val="24"/><w:sz-cs w:val="24"/><w:lang w:val="EN-GB"/></w:rPr></w:pPr><w:r wsp:rsidRPr="00143F55"><w:rPr><w:rFonts w:ascii="Times New Roman" w:h-ansi="Times New Roman" w:cs="Times New Roman"/><wx:font wx:val="Times New Roman"/><w:b/><w:sz w:val="24"/><w:sz-cs w:val="24"/><w:lang w:val="EN-GB"/></w:rPr><w:t>Choose the three adverbs that best describe the lightlign at your work place</w:t></w:r></w:p><w:p wsp:rsidR="002064C8" wsp:rsidRPr="00143F55" wsp:rsidRDefault="006B13DE"><w:pPr><w:pStyle w:val="SurveyXactClosedVerticalChoices"/><w:rPr><w:rFonts w:ascii="Times New Roman" w:h-ansi="Times New Roman" w:cs="Times New Roman"/><wx:font wx:val="Times New Roman"/><w:sz w:val="22"/><w:sz-cs w:val="24"/><w:lang w:val="EN-GB"/></w:rPr></w:pPr><w:r wsp:rsidRPr="00143F55"><w:rPr><w:rFonts w:ascii="Times New Roman" w:h-ansi="Times New Roman" w:cs="Times New Roman"/><wx:font wx:val="Times New Roman"/><w:sz w:val="22"/><w:sz-cs w:val="24"/><w:lang w:val="EN-GB"/></w:rPr><w:t>Artificial</w:t></w:r><w:r wsp:rsidR="00143F55" wsp:rsidRPr="00143F55"><w:rPr><w:rFonts w:ascii="Times New Roman" w:h-ansi="Times New Roman" w:cs="Times New Roman"/><wx:font wx:val="Times New Roman"/><w:sz w:val="22"/><w:sz-cs w:val="24"/><w:lang w:val="EN-GB"/></w:rPr><w:t>, </w:t></w:r><w:r wsp:rsidR="00F247D0" wsp:rsidRPr="00143F55"><w:rPr><w:rFonts w:ascii="Times New Roman" w:h-ansi="Times New Roman" w:cs="Times New Roman"/><wx:font wx:val="Times New Roman"/><w:sz w:val="22"/><w:sz-cs w:val="24"/><w:lang w:val="EN-GB"/></w:rPr><w:t>Institution</w:t></w:r><w:r wsp:rsidRPr="00143F55"><w:rPr><w:rFonts w:ascii="Times New Roman" w:h-ansi="Times New Roman" w:cs="Times New Roman"/><wx:font wx:val="Times New Roman"/><w:sz w:val="22"/><w:sz-cs w:val="24"/><w:lang w:val="EN-GB"/></w:rPr><w:t>a</w:t></w:r><w:r wsp:rsidR="00F247D0" wsp:rsidRPr="00143F55"><w:rPr><w:rFonts w:ascii="Times New Roman" w:h-ansi="Times New Roman" w:cs="Times New Roman"/><wx:font wx:val="Times New Roman"/><w:sz w:val="22"/><w:sz-cs w:val="24"/><w:lang w:val="EN-GB"/></w:rPr><w:t>l</w:t></w:r><w:r wsp:rsidR="00143F55" wsp:rsidRPr="00143F55"><w:rPr><w:rFonts w:ascii="Times New Roman" w:h-ansi="Times New Roman" w:cs="Times New Roman"/><wx:font wx:val="Times New Roman"/><w:sz w:val="22"/><w:sz-cs w:val="24"/><w:lang w:val="EN-GB"/></w:rPr><w:t>, </w:t></w:r><w:r wsp:rsidR="00E378DB" wsp:rsidRPr="00143F55"><w:rPr><w:rFonts w:ascii="Times New Roman" w:h-ansi="Times New Roman" w:cs="Times New Roman"/><wx:font wx:val="Times New Roman"/><w:sz w:val="22"/><w:sz-cs w:val="24"/><w:lang w:val="EN-GB"/></w:rPr><w:t>Unpleasa</w:t></w:r><w:r wsp:rsidRPr="00143F55"><w:rPr><w:rFonts w:ascii="Times New Roman" w:h-ansi="Times New Roman" w:cs="Times New Roman"/><wx:font wx:val="Times New Roman"/><w:sz w:val="22"/><w:sz-cs w:val="24"/><w:lang w:val="EN-GB"/></w:rPr><w:t>nt</w:t></w:r><w:r wsp:rsidR="00143F55" wsp:rsidRPr="00143F55"><w:rPr><w:rFonts w:ascii="Times New Roman" w:h-ansi="Times New Roman" w:cs="Times New Roman"/><wx:font wx:val="Times New Roman"/><w:sz w:val="22"/><w:sz-cs w:val="24"/><w:lang w:val="EN-GB"/></w:rPr><w:t>, </w:t></w:r><w:r wsp:rsidRPr="00143F55"><w:rPr><w:rStyle w:val="SurveyXactClosedVerticalChoiceValue"/><w:rFonts w:ascii="Times New Roman" w:h-ansi="Times New Roman" w:cs="Times New Roman"/><wx:font wx:val="Times New Roman"/><w:sz w:val="22"/><w:sz-cs w:val="24"/><w:lang w:val="EN-GB"/></w:rPr><w:t>Gloomy</w:t></w:r><w:r wsp:rsidR="00143F55" wsp:rsidRPr="00143F55"><w:rPr><w:rStyle w:val="SurveyXactClosedVerticalChoiceValue"/><w:rFonts w:ascii="Times New Roman" w:h-ansi="Times New Roman" w:cs="Times New Roman"/><wx:font wx:val="Times New Roman"/><w:sz w:val="22"/><w:sz-cs w:val="24"/><w:lang w:val="EN-GB"/></w:rPr><w:t>, </w:t></w:r><w:r wsp:rsidRPr="00143F55"><w:rPr><w:rStyle w:val="SurveyXactClosedVerticalChoiceValue"/><w:rFonts w:ascii="Times New Roman" w:h-ansi="Times New Roman" w:cs="Times New Roman"/><wx:font wx:val="Times New Roman"/><w:sz w:val="22"/><w:sz-cs w:val="24"/><w:lang w:val="EN-GB"/></w:rPr><w:t>Stressful</w:t></w:r><w:r wsp:rsidR="00143F55" wsp:rsidRPr="00143F55"><w:rPr><w:rStyle w:val="SurveyXactClosedVerticalChoiceValue"/><w:rFonts w:ascii="Times New Roman" w:h-ansi="Times New Roman" w:cs="Times New Roman"/><wx:font wx:val="Times New Roman"/><w:sz w:val="22"/><w:sz-cs w:val="24"/><w:lang w:val="EN-GB"/></w:rPr><w:t>, </w:t></w:r><w:r wsp:rsidRPr="00143F55"><w:rPr><w:rFonts w:ascii="Times New Roman" w:h-ansi="Times New Roman" w:cs="Times New Roman"/><wx:font wx:val="Times New Roman"/><w:sz w:val="22"/><w:sz-cs w:val="24"/><w:lang w:val="EN-GB"/></w:rPr><w:t>Natural</w:t></w:r><w:r wsp:rsidR="00143F55" wsp:rsidRPr="00143F55"><w:rPr><w:rFonts w:ascii="Times New Roman" w:h-ansi="Times New Roman" w:cs="Times New Roman"/><wx:font wx:val="Times New Roman"/><w:sz w:val="22"/><w:sz-cs w:val="24"/><w:lang w:val="EN-GB"/></w:rPr><w:t>, </w:t></w:r><w:r wsp:rsidRPr="00143F55"><w:rPr><w:rStyle w:val="SurveyXactClosedVerticalChoiceValue"/><w:rFonts w:ascii="Times New Roman" w:h-ansi="Times New Roman" w:cs="Times New Roman"/><wx:font wx:val="Times New Roman"/><w:sz w:val="22"/><w:sz-cs w:val="24"/><w:lang w:val="EN-GB"/></w:rPr><w:t>Homely</w:t></w:r><w:r wsp:rsidR="00143F55" wsp:rsidRPr="00143F55"><w:rPr><w:rStyle w:val="SurveyXactClosedVerticalChoiceValue"/><w:rFonts w:ascii="Times New Roman" w:h-ansi="Times New Roman" w:cs="Times New Roman"/><wx:font wx:val="Times New Roman"/><w:sz w:val="22"/><w:sz-cs w:val="24"/><w:lang w:val="EN-GB"/></w:rPr><w:t>,</w:t></w:r><w:r wsp:rsidR="00143F55"><w:rPr><w:rStyle w:val="SurveyXactClosedVerticalChoiceValue"/><w:rFonts w:ascii="Times New Roman" w:h-ansi="Times New Roman" w:cs="Times New Roman"/><wx:font wx:val="Times New Roman"/><w:sz w:val="22"/><w:sz-cs w:val="24"/><w:lang w:val="EN-GB"/></w:rPr><w:t> </w:t></w:r><w:r wsp:rsidR="00E378DB" wsp:rsidRPr="00143F55"><w:rPr><w:rStyle w:val="SurveyXactClosedVerticalChoiceValue"/><w:rFonts w:ascii="Times New Roman" w:h-ansi="Times New Roman" w:cs="Times New Roman"/><wx:font wx:val="Times New Roman"/><w:sz w:val="22"/><w:sz-cs w:val="24"/><w:lang w:val="EN-GB"/></w:rPr><w:t>Pleasa</w:t></w:r><w:r wsp:rsidRPr="00143F55"><w:rPr><w:rStyle w:val="SurveyXactClosedVerticalChoiceValue"/><w:rFonts w:ascii="Times New Roman" w:h-ansi="Times New Roman" w:cs="Times New Roman"/><wx:font wx:val="Times New Roman"/><w:sz w:val="22"/><w:sz-cs w:val="24"/><w:lang w:val="EN-GB"/></w:rPr><w:t>nt</w:t></w:r><w:r wsp:rsidR="00143F55" wsp:rsidRPr="00143F55"><w:rPr><w:rStyle w:val="SurveyXactClosedVerticalChoiceValue"/><w:rFonts w:ascii="Times New Roman" w:h-ansi="Times New Roman" w:cs="Times New Roman"/><wx:font wx:val="Times New Roman"/><w:sz w:val="22"/><w:sz-cs w:val="24"/><w:lang w:val="EN-GB"/></w:rPr><w:t>, </w:t></w:r><w:r wsp:rsidRPr="00143F55"><w:rPr><w:rStyle w:val="SurveyXactClosedVerticalChoiceValue"/><w:rFonts w:ascii="Times New Roman" w:h-ansi="Times New Roman" w:cs="Times New Roman"/><wx:font wx:val="Times New Roman"/><w:sz w:val="22"/><w:sz-cs w:val="24"/><w:lang w:val="EN-GB"/></w:rPr><w:t>Alive</w:t></w:r><w:r wsp:rsidR="00143F55" wsp:rsidRPr="00143F55"><w:rPr><w:rStyle w:val="SurveyXactClosedVerticalChoiceValue"/><w:rFonts w:ascii="Times New Roman" w:h-ansi="Times New Roman" w:cs="Times New Roman"/><wx:font wx:val="Times New Roman"/><w:sz w:val="22"/><w:sz-cs w:val="24"/><w:lang w:val="EN-GB"/></w:rPr><w:t>, </w:t></w:r><w:r wsp:rsidRPr="00143F55"><w:rPr><w:rStyle w:val="SurveyXactClosedVerticalChoiceValue"/><w:rFonts w:ascii="Times New Roman" w:h-ansi="Times New Roman" w:cs="Times New Roman"/><wx:font wx:val="Times New Roman"/><w:sz w:val="22"/><w:sz-cs w:val="24"/><w:lang w:val="EN-GB"/></w:rPr><w:t>Relaxing</w:t></w:r></w:p><w:p wsp:rsidR="002064C8" wsp:rsidRPr="00143F55" wsp:rsidRDefault="00F247D0"><w:pPr><w:rPr><w:rFonts w:ascii="Times New Roman" w:h-ansi="Times New Roman" w:cs="Times New Roman"/><wx:font wx:val="Times New Roman"/><w:b/><w:sz w:val="24"/><w:sz-cs w:val="24"/><w:lang w:val="EN-GB"/></w:rPr></w:pPr><w:r wsp:rsidRPr="00D73F7E"><w:rPr><w:rFonts w:ascii="Times New Roman" w:h-ansi="Times New Roman" w:cs="Times New Roman"/><wx:font wx:val="Times New Roman"/><w:sz w:val="24"/><w:sz-cs w:val="24"/><w:lang w:val="EN-GB"/></w:rPr><w:br/></w:r><w:r wsp:rsidR="00B92CB2" wsp:rsidRPr="00143F55"><w:rPr><w:rFonts w:ascii="Times New Roman" w:h-ansi="Times New Roman" w:cs="Times New Roman"/><wx:font wx:val="Times New Roman"/><w:b/><w:sz w:val="24"/><w:sz-cs w:val="24"/><w:lang w:val="EN-GB"/></w:rPr><w:t>Do you use light therapy at this time of the year?</w:t></w:r></w:p><w:p wsp:rsidR="002064C8" wsp:rsidRPr="00143F55" wsp:rsidRDefault="00F247D0"><w:pPr><w:pStyle w:val="SurveyXactClosedVerticalChoices"/><w:rPr><w:rFonts w:ascii="Times New Roman" w:h-ansi="Times New Roman" w:cs="Times New Roman"/><wx:font wx:val="Times New Roman"/><w:sz w:val="22"/><w:sz-cs w:val="24"/><w:lang w:val="EN-GB"/></w:rPr></w:pPr><w:r wsp:rsidRPr="00143F55"><w:rPr><w:rFonts w:ascii="Times New Roman" w:h-ansi="Times New Roman" w:cs="Times New Roman"/><wx:font wx:val="Times New Roman"/><w:sz w:val="22"/><w:sz-cs w:val="24"/><w:lang w:val="EN-GB"/></w:rPr><w:t>&gt; 6 </w:t></w:r><w:r wsp:rsidR="00B92CB2" wsp:rsidRPr="00143F55"><w:rPr><w:rFonts w:ascii="Times New Roman" w:h-ansi="Times New Roman" w:cs="Times New Roman"/><wx:font wx:val="Times New Roman"/><w:sz w:val="22"/><w:sz-cs w:val="24"/><w:lang w:val="EN-GB"/></w:rPr><w:t>times a week (daily)</w:t></w:r><w:r wsp:rsidR="00143F55" wsp:rsidRPr="00143F55"><w:rPr><w:rFonts w:ascii="Times New Roman" w:h-ansi="Times New Roman" w:cs="Times New Roman"/><wx:font wx:val="Times New Roman"/><w:sz w:val="22"/><w:sz-cs w:val="24"/><w:lang w:val="EN-GB"/></w:rPr><w:t>, </w:t></w:r><w:r wsp:rsidRPr="00143F55"><w:rPr><w:rFonts w:ascii="Times New Roman" w:h-ansi="Times New Roman" w:cs="Times New Roman"/><wx:font wx:val="Times New Roman"/><w:sz w:val="22"/><w:sz-cs w:val="24"/><w:lang w:val="EN-GB"/></w:rPr><w:t>3-6 </w:t></w:r><w:r wsp:rsidR="00B92CB2" wsp:rsidRPr="00143F55"><w:rPr><w:rFonts w:ascii="Times New Roman" w:h-ansi="Times New Roman" w:cs="Times New Roman"/><wx:font wx:val="Times New Roman"/><w:sz w:val="22"/><w:sz-cs w:val="24"/><w:lang w:val="EN-GB"/></w:rPr><w:t>times a week</w:t></w:r><w:r wsp:rsidR="00143F55" wsp:rsidRPr="00143F55"><w:rPr><w:rFonts w:ascii="Times New Roman" w:h-ansi="Times New Roman" w:cs="Times New Roman"/><wx:font wx:val="Times New Roman"/><w:sz w:val="22"/><w:sz-cs w:val="24"/><w:lang w:val="EN-GB"/></w:rPr><w:t>, </w:t></w:r><w:r wsp:rsidRPr="00143F55"><w:rPr><w:rFonts w:ascii="Times New Roman" w:h-ansi="Times New Roman" w:cs="Times New Roman"/><wx:font wx:val="Times New Roman"/><w:sz w:val="22"/><w:sz-cs w:val="24"/><w:lang w:val="EN-GB"/></w:rPr><w:t>1-2 </w:t></w:r><w:r wsp:rsidR="00B92CB2" wsp:rsidRPr="00143F55"><w:rPr><w:rFonts w:ascii="Times New Roman" w:h-ansi="Times New Roman" w:cs="Times New Roman"/><wx:font wx:val="Times New Roman"/><w:sz w:val="22"/><w:sz-cs w:val="24"/><w:lang w:val="EN-GB"/></w:rPr><w:t>times a week</w:t></w:r><w:r wsp:rsidR="00143F55" wsp:rsidRPr="00143F55"><w:rPr><w:rFonts w:ascii="Times New Roman" w:h-ansi="Times New Roman" w:cs="Times New Roman"/><wx:font wx:val="Times New Roman"/><w:sz w:val="22"/><w:sz-cs w:val="24"/><w:lang w:val="EN-GB"/></w:rPr><w:t>, </w:t></w:r><w:r wsp:rsidR="00B92CB2" wsp:rsidRPr="00143F55"><w:rPr><w:rFonts w:ascii="Times New Roman" w:h-ansi="Times New Roman" w:cs="Times New Roman"/><wx:font wx:val="Times New Roman"/><w:sz w:val="22"/><w:sz-cs w:val="24"/><w:lang w:val="EN-GB"/></w:rPr><w:t>Rarely</w:t></w:r><w:r wsp:rsidRPr="00143F55"><w:rPr><w:rFonts w:ascii="Times New Roman" w:h-ansi="Times New Roman" w:cs="Times New Roman"/><wx:font wx:val="Times New Roman"/><w:sz w:val="22"/><w:sz-cs w:val="24"/><w:lang w:val="EN-GB"/></w:rPr><w:t> (&lt; 1 </w:t></w:r><w:r wsp:rsidR="00B92CB2" wsp:rsidRPr="00143F55"><w:rPr><w:rFonts w:ascii="Times New Roman" w:h-ansi="Times New Roman" w:cs="Times New Roman"/><wx:font wx:val="Times New Roman"/><w:sz w:val="22"/><w:sz-cs w:val="24"/><w:lang w:val="EN-GB"/></w:rPr><w:t>time a week</w:t></w:r><w:r wsp:rsidRPr="00143F55"><w:rPr><w:rFonts w:ascii="Times New Roman" w:h-ansi="Times New Roman" w:cs="Times New Roman"/><wx:font wx:val="Times New Roman"/><w:sz w:val="22"/><w:sz-cs w:val="24"/><w:lang w:val="EN-GB"/></w:rPr><w:t>)</w:t></w:r><w:r wsp:rsidR="00143F55" wsp:rsidRPr="00143F55"><w:rPr><w:rFonts w:ascii="Times New Roman" w:h-ansi="Times New Roman" w:cs="Times New Roman"/><wx:font wx:val="Times New Roman"/><w:sz w:val="22"/><w:sz-cs w:val="24"/><w:lang w:val="EN-GB"/></w:rPr><w:t>, </w:t></w:r><w:r wsp:rsidR="00B92CB2" wsp:rsidRPr="00143F55"><w:rPr><w:rFonts w:ascii="Times New Roman" w:h-ansi="Times New Roman" w:cs="Times New Roman"/><wx:font wx:val="Times New Roman"/><w:sz w:val="22"/><w:sz-cs w:val="24"/><w:lang w:val="EN-GB"/></w:rPr><w:t>Never</w:t></w:r></w:p><w:p wsp:rsidR="002064C8" wsp:rsidRPr="00143F55" wsp:rsidRDefault="00F247D0"><w:pPr><w:rPr><w:rFonts w:ascii="Times New Roman" w:h-ansi="Times New Roman" w:cs="Times New Roman"/><wx:font wx:val="Times New Roman"/><w:b/><w:sz w:val="24"/><w:sz-cs w:val="24"/><w:lang w:val="EN-GB"/></w:rPr></w:pPr><w:r wsp:rsidRPr="00143F55"><w:rPr><w:rFonts w:ascii="Times New Roman" w:h-ansi="Times New Roman" w:cs="Times New Roman"/><wx:font wx:val="Times New Roman"/><w:sz-cs w:val="24"/><w:lang w:val="EN-GB"/></w:rPr><w:br/></w:r><w:r wsp:rsidR="00B92CB2" wsp:rsidRPr="00143F55"><w:rPr><w:rFonts w:ascii="Times New Roman" w:h-ansi="Times New Roman" w:cs="Times New Roman"/><wx:font wx:val="Times New Roman"/><w:b/><w:sz w:val="24"/><w:sz-cs w:val="24"/><w:lang w:val="EN-GB"/></w:rPr><w:t>Do you </w:t></w:r><w:r wsp:rsidR="00143F55"><w:rPr><w:rFonts w:ascii="Times New Roman" w:h-ansi="Times New Roman" w:cs="Times New Roman"/><wx:font wx:val="Times New Roman"/><w:b/><w:sz w:val="24"/><w:sz-cs w:val="24"/><w:lang w:val="EN-GB"/></w:rPr><w:t>use</w:t></w:r><w:r wsp:rsidR="00B92CB2" wsp:rsidRPr="00143F55"><w:rPr><w:rFonts w:ascii="Times New Roman" w:h-ansi="Times New Roman" w:cs="Times New Roman"/><wx:font wx:val="Times New Roman"/><w:b/><w:sz w:val="24"/><w:sz-cs w:val="24"/><w:lang w:val="EN-GB"/></w:rPr><w:t> a solarium at this time of the year?</w:t></w:r></w:p><w:p wsp:rsidR="00143F55" wsp:rsidRPr="00143F55" wsp:rsidRDefault="00143F55" wsp:rsidP="00143F55"><w:pPr><w:pStyle w:val="SurveyXactClosedVerticalChoices"/><w:rPr><w:rFonts w:ascii="Times New Roman" w:h-ansi="Times New Roman" w:cs="Times New Roman"/><wx:font wx:val="Times New Roman"/><w:sz w:val="22"/><w:sz-cs w:val="24"/><w:lang w:val="EN-GB"/></w:rPr></w:pPr><w:r wsp:rsidRPr="00143F55"><w:rPr><w:rFonts w:ascii="Times New Roman" w:h-ansi="Times New Roman" w:cs="Times New Roman"/><wx:font wx:val="Times New Roman"/><w:sz w:val="22"/><w:sz-cs w:val="24"/><w:lang w:val="EN-GB"/></w:rPr><w:t>&gt; 6 times a week (daily), 3-6 times a week, 1-2 times a week, Rarely (&lt; 1 time a week), Never</w:t></w:r></w:p><w:p wsp:rsidR="002064C8" wsp:rsidRPr="00D73F7E" wsp:rsidRDefault="00143F55" wsp:rsidP="00143F55"><w:pPr><w:rPr><w:rFonts w:ascii="Times New Roman" w:h-ansi="Times New Roman" w:cs="Times New Roman"/><wx:font wx:val="Times New Roman"/><w:sz w:val="24"/><w:sz-cs w:val="24"/><w:lang w:val="EN-GB"/></w:rPr></w:pPr><w:r wsp:rsidRPr="00143F55"><w:rPr><w:lang w:val="EN-GB"/></w:rPr><w:br/></w:r><w:r wsp:rsidR="00B92CB2" wsp:rsidRPr="00143F55"><w:rPr><w:rFonts w:ascii="Times New Roman" w:h-ansi="Times New Roman" w:cs="Times New Roman"/><wx:font wx:val="Times New Roman"/><w:b/><w:sz w:val="24"/><w:sz-cs w:val="24"/><w:lang w:val="EN-GB"/></w:rPr><w:t>On an average 24 hour day, how much time do you spend </w:t></w:r><w:r wsp:rsidR="00B92CB2" wsp:rsidRPr="00143F55"><w:rPr><w:rFonts w:ascii="Times New Roman" w:h-ansi="Times New Roman" w:cs="Times New Roman"/><wx:font wx:val="Times New Roman"/><w:b/><w:sz w:val="24"/><w:sz-cs w:val="24"/><w:u w:val="single"/><w:lang w:val="EN-GB"/></w:rPr><w:t>OUTDOORS</w:t></w:r><w:r wsp:rsidR="00B92CB2" wsp:rsidRPr="00143F55"><w:rPr><w:rFonts w:ascii="Times New Roman" w:h-ansi="Times New Roman" w:cs="Times New Roman"/><wx:font wx:val="Times New Roman"/><w:b/><w:sz w:val="24"/><w:sz-cs w:val="24"/><w:lang w:val="EN-GB"/></w:rPr><w:t> in the day ligth hours at this time of the year?</w:t></w:r><w:r wsp:rsidR="00F247D0" wsp:rsidRPr="00D73F7E"><w:rPr><w:lang w:val="EN-GB"/></w:rPr><w:br/></w:r><w:r wsp:rsidR="00B92CB2" wsp:rsidRPr="00143F55"><w:rPr><w:rStyle w:val="SurveyXactClosedVerticalChoiceValue"/><w:rFonts w:ascii="Times New Roman" w:h-ansi="Times New Roman" w:cs="Times New Roman"/><wx:font wx:val="Times New Roman"/><w:sz w:val="22"/><w:sz-cs w:val="22"/><w:lang w:val="EN-GB"/></w:rPr><w:t> </w:t></w:r><w:r wsp:rsidR="00F247D0" wsp:rsidRPr="00143F55"><w:rPr><w:rFonts w:ascii="Times New Roman" w:h-ansi="Times New Roman" w:cs="Times New Roman"/><wx:font wx:val="Times New Roman"/><w:sz-cs w:val="22"/><w:lang w:val="EN-GB"/></w:rPr><w:t>&lt; ½ </w:t></w:r><w:r wsp:rsidR="00B92CB2" wsp:rsidRPr="00143F55"><w:rPr><w:rFonts w:ascii="Times New Roman" w:h-ansi="Times New Roman" w:cs="Times New Roman"/><wx:font wx:val="Times New Roman"/><w:sz-cs w:val="22"/><w:lang w:val="EN-GB"/></w:rPr><w:t>hour daily</w:t></w:r><w:r wsp:rsidRPr="00143F55"><w:rPr><w:rFonts w:ascii="Times New Roman" w:h-ansi="Times New Roman" w:cs="Times New Roman"/><wx:font wx:val="Times New Roman"/><w:sz-cs w:val="22"/><w:lang w:val="EN-GB"/></w:rPr><w:t>, </w:t></w:r><w:r wsp:rsidR="00F247D0" wsp:rsidRPr="00143F55"><w:rPr><w:rFonts w:ascii="Times New Roman" w:h-ansi="Times New Roman" w:cs="Times New Roman"/><wx:font wx:val="Times New Roman"/><w:sz-cs w:val="22"/><w:lang w:val="EN-GB"/></w:rPr><w:t> ½ - &lt; 1 </w:t></w:r><w:r wsp:rsidR="00B92CB2" wsp:rsidRPr="00143F55"><w:rPr><w:rFonts w:ascii="Times New Roman" w:h-ansi="Times New Roman" w:cs="Times New Roman"/><wx:font wx:val="Times New Roman"/><w:sz-cs w:val="22"/><w:lang w:val="EN-GB"/></w:rPr><w:t>hour daily</w:t></w:r><w:r wsp:rsidRPr="00143F55"><w:rPr><w:rFonts w:ascii="Times New Roman" w:h-ansi="Times New Roman" w:cs="Times New Roman"/><wx:font wx:val="Times New Roman"/><w:sz-cs w:val="22"/><w:lang w:val="EN-GB"/></w:rPr><w:t>, </w:t></w:r><w:r wsp:rsidR="00F247D0" wsp:rsidRPr="00143F55"><w:rPr><w:rFonts w:ascii="Times New Roman" w:h-ansi="Times New Roman" w:cs="Times New Roman"/><wx:font wx:val="Times New Roman"/><w:sz-cs w:val="22"/><w:lang w:val="EN-GB"/></w:rPr><w:t>1 - &lt; 2 </w:t></w:r><w:r wsp:rsidR="00B92CB2" wsp:rsidRPr="00143F55"><w:rPr><w:rFonts w:ascii="Times New Roman" w:h-ansi="Times New Roman" w:cs="Times New Roman"/><wx:font wx:val="Times New Roman"/><w:sz-cs w:val="22"/><w:lang w:val="EN-GB"/></w:rPr><w:t>hours daily</w:t></w:r><w:r wsp:rsidRPr="00143F55"><w:rPr><w:rFonts w:ascii="Times New Roman" w:h-ansi="Times New Roman" w:cs="Times New Roman"/><wx:font wx:val="Times New Roman"/><w:sz-cs w:val="22"/><w:lang w:val="EN-GB"/></w:rPr><w:t>, </w:t></w:r><w:r wsp:rsidR="00F247D0" wsp:rsidRPr="00143F55"><w:rPr><w:rFonts w:ascii="Times New Roman" w:h-ansi="Times New Roman" w:cs="Times New Roman"/><wx:font wx:val="Times New Roman"/><w:sz-cs w:val="22"/><w:lang w:val="EN-GB"/></w:rPr><w:t>2 - &lt; 4 </w:t></w:r><w:r wsp:rsidR="00B92CB2" wsp:rsidRPr="00143F55"><w:rPr><w:rFonts w:ascii="Times New Roman" w:h-ansi="Times New Roman" w:cs="Times New Roman"/><wx:font wx:val="Times New Roman"/><w:sz-cs w:val="22"/><w:lang w:val="EN-GB"/></w:rPr><w:t>hours daily</w:t></w:r><w:r wsp:rsidRPr="00143F55"><w:rPr><w:rFonts w:ascii="Times New Roman" w:h-ansi="Times New Roman" w:cs="Times New Roman"/><wx:font wx:val="Times New Roman"/><w:sz-cs w:val="22"/><w:lang w:val="EN-GB"/></w:rPr><w:t>, </w:t></w:r><w:r wsp:rsidR="00F247D0" wsp:rsidRPr="00143F55"><w:rPr><w:rFonts w:ascii="Times New Roman" w:h-ansi="Times New Roman" w:cs="Times New Roman"/><wx:font wx:val="Times New Roman"/><w:sz-cs w:val="22"/><w:lang w:val="EN-GB"/></w:rPr><w:t>4 </w:t></w:r><w:r wsp:rsidR="00B92CB2" wsp:rsidRPr="00143F55"><w:rPr><w:rFonts w:ascii="Times New Roman" w:h-ansi="Times New Roman" w:cs="Times New Roman"/><wx:font wx:val="Times New Roman"/><w:sz-cs w:val="22"/><w:lang w:val="EN-GB"/></w:rPr><w:t>hours daily or more</w:t></w:r></w:p><w:p wsp:rsidR="00B92CB2" wsp:rsidRPr="00D73F7E" wsp:rsidRDefault="00B92CB2" wsp:rsidP="00B92CB2"><w:pPr><w:rPr><w:rFonts w:ascii="Times New Roman" w:h-ansi="Times New Roman" w:cs="Times New Roman"/><wx:font wx:val="Times New Roman"/><w:lang w:val="EN-GB"/></w:rPr></w:pPr></w:p><w:p wsp:rsidR="00B92CB2" wsp:rsidRPr="00D73F7E" wsp:rsidRDefault="00B92CB2" wsp:rsidP="00B92CB2"><w:pPr><w:rPr><w:rFonts w:ascii="Times New Roman" w:h-ansi="Times New Roman" w:cs="Times New Roman"/><wx:font wx:val="Times New Roman"/><w:lang w:val="EN-GB"/></w:rPr></w:pPr><w:r wsp:rsidRPr="00143F55"><w:rPr><w:rFonts w:ascii="Times New Roman" w:h-ansi="Times New Roman" w:cs="Times New Roman"/><wx:font wx:val="Times New Roman"/><w:b/><w:sz w:val="24"/><w:sz-cs w:val="24"/><w:lang w:val="EN-GB"/></w:rPr><w:t>When I am working night shifts my outdoor activities in day light hours are mainly between (for example between 10 am and 12 am)</w:t></w:r><w:r wsp:rsidRPr="00D73F7E"><w:rPr><w:rFonts w:ascii="Times New Roman" w:h-ansi="Times New Roman" w:cs="Times New Roman"/><wx:font wx:val="Times New Roman"/><w:lang w:val="EN-GB"/></w:rPr><w:t> ________________</w:t></w:r></w:p><w:p wsp:rsidR="00B92CB2" wsp:rsidRPr="00143F55" wsp:rsidRDefault="00F247D0" wsp:rsidP="00143F55"><w:pPr><w:rPr><w:rFonts w:ascii="Times New Roman" w:h-ansi="Times New Roman" w:cs="Times New Roman"/><wx:font wx:val="Times New Roman"/><w:b/><w:sz w:val="24"/><w:sz-cs w:val="24"/><w:lang w:val="EN-GB"/></w:rPr></w:pPr><w:r wsp:rsidRPr="00D73F7E"><w:rPr><w:lang w:val="EN-GB"/></w:rPr><w:br/></w:r><w:r wsp:rsidR="00B92CB2" wsp:rsidRPr="00143F55"><w:rPr><w:rFonts w:ascii="Times New Roman" w:h-ansi="Times New Roman" w:cs="Times New Roman"/><wx:font wx:val="Times New Roman"/><w:b/><w:sz w:val="24"/><w:sz-cs w:val="24"/><w:lang w:val="EN-GB"/></w:rPr><w:t>How dark is it where you sleep after a night shift?</w:t></w:r></w:p><w:p wsp:rsidR="00AB2B4B" wsp:rsidRPr="00143F55" wsp:rsidRDefault="00B92CB2"><w:pPr><w:pStyle w:val="SurveyXactClosedVerticalChoices"/><w:rPr><w:rStyle w:val="SurveyXactClosedVerticalChoiceValue"/><w:rFonts w:ascii="Times New Roman" w:h-ansi="Times New Roman" w:cs="Times New Roman"/><wx:font wx:val="Times New Roman"/><w:sz w:val="22"/><w:sz-cs w:val="22"/><w:lang w:val="EN-GB"/></w:rPr></w:pPr><w:r wsp:rsidRPr="00143F55"><w:rPr><w:rStyle w:val="SurveyXactClosedVerticalChoiceValue"/><w:rFonts w:ascii="Times New Roman" w:h-ansi="Times New Roman" w:cs="Times New Roman"/><wx:font wx:val="Times New Roman"/><w:sz w:val="22"/><w:sz-cs w:val="22"/><w:lang w:val="EN-GB"/></w:rPr><w:t>Totally</w:t></w:r><w:r wsp:rsidR="00143F55"><w:rPr><w:rStyle w:val="SurveyXactClosedVerticalChoiceValue"/><w:rFonts w:ascii="Times New Roman" w:h-ansi="Times New Roman" w:cs="Times New Roman"/><wx:font wx:val="Times New Roman"/><w:sz w:val="22"/><w:sz-cs w:val="22"/><w:lang w:val="EN-GB"/></w:rPr><w:t> </w:t></w:r><w:r wsp:rsidRPr="00143F55"><w:rPr><w:rStyle w:val="SurveyXactClosedVerticalChoiceValue"/><w:rFonts w:ascii="Times New Roman" w:h-ansi="Times New Roman" w:cs="Times New Roman"/><wx:font wx:val="Times New Roman"/><w:sz w:val="22"/><w:sz-cs w:val="22"/><w:lang w:val="EN-GB"/></w:rPr><w:t>dark</w:t></w:r><w:r wsp:rsidR="00143F55"><w:rPr><w:rStyle w:val="SurveyXactClosedVerticalChoiceValue"/><w:rFonts w:ascii="Times New Roman" w:h-ansi="Times New Roman" w:cs="Times New Roman"/><wx:font wx:val="Times New Roman"/><w:sz w:val="22"/><w:sz-cs w:val="22"/><w:lang w:val="EN-GB"/></w:rPr><w:t> -</w:t></w:r><w:r wsp:rsidRPr="00143F55"><w:rPr><w:rStyle w:val="SurveyXactClosedVerticalChoiceValue"/><w:rFonts w:ascii="Times New Roman" w:h-ansi="Times New Roman" w:cs="Times New Roman"/><wx:font wx:val="Times New Roman"/><w:sz w:val="22"/><w:sz-cs w:val="22"/><w:lang w:val="EN-GB"/></w:rPr><w:t> I can’t see anything or I wear </w:t></w:r><w:r wsp:rsidR="00AB2B4B" wsp:rsidRPr="00143F55"><w:rPr><w:rStyle w:val="SurveyXactClosedVerticalChoiceValue"/><w:rFonts w:ascii="Times New Roman" w:h-ansi="Times New Roman" w:cs="Times New Roman"/><wx:font wx:val="Times New Roman"/><w:sz w:val="22"/><w:sz-cs w:val="22"/><w:lang w:val="EN-GB"/></w:rPr><w:t>a</w:t></w:r><w:r wsp:rsidR="00143F55"><w:rPr><w:rStyle w:val="SurveyXactClosedVerticalChoiceValue"/><w:rFonts w:ascii="Times New Roman" w:h-ansi="Times New Roman" w:cs="Times New Roman"/><wx:font wx:val="Times New Roman"/><w:sz w:val="22"/><w:sz-cs w:val="22"/><w:lang w:val="EN-GB"/></w:rPr><w:t>n</w:t></w:r><w:r wsp:rsidR="00AB2B4B" wsp:rsidRPr="00143F55"><w:rPr><w:rStyle w:val="SurveyXactClosedVerticalChoiceValue"/><w:rFonts w:ascii="Times New Roman" w:h-ansi="Times New Roman" w:cs="Times New Roman"/><wx:font wx:val="Times New Roman"/><w:sz w:val="22"/><w:sz-cs w:val="22"/><w:lang w:val="EN-GB"/></w:rPr><w:t> eye/sleep mask</w:t></w:r></w:p><w:p wsp:rsidR="00AB2B4B" wsp:rsidRPr="00143F55" wsp:rsidRDefault="00143F55"><w:pPr><w:pStyle w:val="SurveyXactClosedVerticalChoices"/><w:rPr><w:rFonts w:ascii="Times New Roman" w:h-ansi="Times New Roman" w:cs="Times New Roman"/><wx:font wx:val="Times New Roman"/><w:sz w:val="22"/><w:sz-cs w:val="22"/><w:lang w:val="EN-GB"/></w:rPr></w:pPr><w:r><w:rPr><w:rFonts w:ascii="Times New Roman" w:h-ansi="Times New Roman" w:cs="Times New Roman"/><wx:font wx:val="Times New Roman"/><w:sz w:val="22"/><w:sz-cs w:val="22"/><w:lang w:val="EN-GB"/></w:rPr><w:t>Very litt</w:t></w:r><w:r wsp:rsidR="00AB2B4B" wsp:rsidRPr="00143F55"><w:rPr><w:rFonts w:ascii="Times New Roman" w:h-ansi="Times New Roman" w:cs="Times New Roman"/><wx:font wx:val="Times New Roman"/><w:sz w:val="22"/><w:sz-cs w:val="22"/><w:lang w:val="EN-GB"/></w:rPr><w:t>le light – I can’t read without turning on the light</w:t></w:r><w:r wsp:rsidR="00F247D0" wsp:rsidRPr="00143F55"><w:rPr><w:rFonts w:ascii="Times New Roman" w:h-ansi="Times New Roman" w:cs="Times New Roman"/><wx:font wx:val="Times New Roman"/><w:sz w:val="22"/><w:sz-cs w:val="22"/><w:lang w:val="EN-GB"/></w:rPr><w:tab wx:wTab="270" wx:tlc="none" wx:cTlc="4"/></w:r></w:p><w:p wsp:rsidR="00AB2B4B" wsp:rsidRPr="00143F55" wsp:rsidRDefault="00AB2B4B"><w:pPr><w:pStyle w:val="SurveyXactClosedVerticalChoices"/><w:rPr><w:rStyle w:val="SurveyXactClosedVerticalChoiceValue"/><w:rFonts w:ascii="Times New Roman" w:h-ansi="Times New Roman" w:cs="Times New Roman"/><wx:font wx:val="Times New Roman"/><w:sz w:val="22"/><w:sz-cs w:val="22"/><w:lang w:val="EN-GB"/></w:rPr></w:pPr><w:r wsp:rsidRPr="00143F55"><w:rPr><w:rStyle w:val="SurveyXactClosedVerticalChoiceValue"/><w:rFonts w:ascii="Times New Roman" w:h-ansi="Times New Roman" w:cs="Times New Roman"/><wx:font wx:val="Times New Roman"/><w:sz w:val="22"/><w:sz-cs w:val="22"/><w:lang w:val="EN-GB"/></w:rPr><w:t>Some light. I can read </w:t></w:r><w:r wsp:rsidR="00143F55"><w:rPr><w:rStyle w:val="SurveyXactClosedVerticalChoiceValue"/><w:rFonts w:ascii="Times New Roman" w:h-ansi="Times New Roman" w:cs="Times New Roman"/><wx:font wx:val="Times New Roman"/><w:sz w:val="22"/><w:sz-cs w:val="22"/><w:lang w:val="EN-GB"/></w:rPr><w:t>b</w:t></w:r><w:r wsp:rsidRPr="00143F55"><w:rPr><w:rStyle w:val="SurveyXactClosedVerticalChoiceValue"/><w:rFonts w:ascii="Times New Roman" w:h-ansi="Times New Roman" w:cs="Times New Roman"/><wx:font wx:val="Times New Roman"/><w:sz w:val="22"/><w:sz-cs w:val="22"/><w:lang w:val="EN-GB"/></w:rPr><w:t>ut it </w:t></w:r><w:r wsp:rsidR="00143F55"><w:rPr><w:rStyle w:val="SurveyXactClosedVerticalChoiceValue"/><w:rFonts w:ascii="Times New Roman" w:h-ansi="Times New Roman" w:cs="Times New Roman"/><wx:font wx:val="Times New Roman"/><w:sz w:val="22"/><w:sz-cs w:val="22"/><w:lang w:val="EN-GB"/></w:rPr><w:t>soon </w:t></w:r><w:r wsp:rsidRPr="00143F55"><w:rPr><w:rStyle w:val="SurveyXactClosedVerticalChoiceValue"/><w:rFonts w:ascii="Times New Roman" w:h-ansi="Times New Roman" w:cs="Times New Roman"/><wx:font wx:val="Times New Roman"/><w:sz w:val="22"/><w:sz-cs w:val="22"/><w:lang w:val="EN-GB"/></w:rPr><w:t>becomes too tiring without turning on the lig</w:t></w:r><w:r wsp:rsidR="00143F55"><w:rPr><w:rStyle w:val="SurveyXactClosedVerticalChoiceValue"/><w:rFonts w:ascii="Times New Roman" w:h-ansi="Times New Roman" w:cs="Times New Roman"/><wx:font wx:val="Times New Roman"/><w:sz w:val="22"/><w:sz-cs w:val="22"/><w:lang w:val="EN-GB"/></w:rPr><w:t>ht</w:t></w:r></w:p><w:p wsp:rsidR="00AB2B4B" wsp:rsidRPr="00143F55" wsp:rsidRDefault="00AB2B4B"><w:pPr><w:pStyle w:val="SurveyXactClosedVerticalChoices"/><w:rPr><w:rStyle w:val="SurveyXactClosedVerticalChoiceValue"/><w:rFonts w:ascii="Times New Roman" w:h-ansi="Times New Roman" w:cs="Times New Roman"/><wx:font wx:val="Times New Roman"/><w:sz w:val="22"/><w:sz-cs w:val="22"/><w:lang w:val="EN-GB"/></w:rPr></w:pPr><w:r wsp:rsidRPr="00143F55"><w:rPr><w:rStyle w:val="SurveyXactClosedVerticalChoiceValue"/><w:rFonts w:ascii="Times New Roman" w:h-ansi="Times New Roman" w:cs="Times New Roman"/><wx:font wx:val="Times New Roman"/><w:sz w:val="22"/><w:sz-cs w:val="22"/><w:lang w:val="EN-GB"/></w:rPr><w:t>Light enough to allow me to read without it being tiring </w:t></w:r></w:p><w:p wsp:rsidR="002064C8" wsp:rsidRPr="00143F55" wsp:rsidRDefault="00AB2B4B" wsp:rsidP="00AB2B4B"><w:pPr><w:pStyle w:val="SurveyXactClosedVerticalChoices"/><w:ind w:left="0" w:first-line="0"/><w:rPr><w:rFonts w:ascii="Times New Roman" w:h-ansi="Times New Roman" w:cs="Times New Roman"/><wx:font wx:val="Times New Roman"/><w:sz w:val="22"/><w:sz-cs w:val="22"/><w:lang w:val="EN-GB"/></w:rPr></w:pPr><w:r wsp:rsidRPr="00143F55"><w:rPr><w:rStyle w:val="SurveyXactClosedVerticalChoiceValue"/><w:rFonts w:ascii="Times New Roman" w:h-ansi="Times New Roman" w:cs="Times New Roman"/><wx:font wx:val="Times New Roman"/><w:sz w:val="22"/><w:sz-cs w:val="22"/><w:lang w:val="EN-GB"/></w:rPr><w:t>A lot of light – there are windows/lamps without effective covering</w:t></w:r><w:r wsp:rsidR="00F247D0" wsp:rsidRPr="00143F55"><w:rPr><w:rFonts w:ascii="Times New Roman" w:h-ansi="Times New Roman" w:cs="Times New Roman"/><wx:font wx:val="Times New Roman"/><w:sz w:val="22"/><w:sz-cs w:val="22"/><w:lang w:val="EN-GB"/></w:rPr><w:tab wx:wTab="630" wx:tlc="none" wx:cTlc="10"/></w:r></w:p><w:p wsp:rsidR="002064C8" wsp:rsidRPr="00D73F7E" wsp:rsidRDefault="00F247D0"><w:pPr><w:rPr><w:rFonts w:ascii="Times New Roman" w:h-ansi="Times New Roman" w:cs="Times New Roman"/><wx:font wx:val="Times New Roman"/><w:sz w:val="24"/><w:sz-cs w:val="24"/><w:lang w:val="EN-GB"/></w:rPr></w:pPr><w:r wsp:rsidRPr="00D73F7E"><w:rPr><w:rFonts w:ascii="Times New Roman" w:h-ansi="Times New Roman" w:cs="Times New Roman"/><wx:font wx:val="Times New Roman"/><w:sz w:val="24"/><w:sz-cs w:val="24"/><w:lang w:val="EN-GB"/></w:rPr><w:br/></w:r></w:p><w:p wsp:rsidR="002064C8" wsp:rsidRPr="00D73F7E" wsp:rsidRDefault="00AB2B4B"><w:pPr><w:rPr><w:rFonts w:ascii="Times New Roman" w:h-ansi="Times New Roman" w:cs="Times New Roman"/><wx:font wx:val="Times New Roman"/><w:b/><w:sz w:val="28"/><w:sz-cs w:val="24"/><w:lang w:val="EN-GB"/></w:rPr></w:pPr><w:r wsp:rsidRPr="00D73F7E"><w:rPr><w:rFonts w:ascii="Times New Roman" w:h-ansi="Times New Roman" w:cs="Times New Roman"/><wx:font wx:val="Times New Roman"/><w:b/><w:sz w:val="28"/><w:sz-cs w:val="24"/><w:lang w:val="EN-GB"/></w:rPr><w:t>Lifestyle</w:t></w:r><w:r wsp:rsidR="00F247D0" wsp:rsidRPr="00D73F7E"><w:rPr><w:rFonts w:ascii="Times New Roman" w:h-ansi="Times New Roman" w:cs="Times New Roman"/><wx:font wx:val="Times New Roman"/><w:b/><w:sz w:val="28"/><w:sz-cs w:val="24"/><w:lang w:val="EN-GB"/></w:rPr><w:br/></w:r></w:p></wx:sub-section><wx:sub-section><w:p wsp:rsidR="00AB2B4B" wsp:rsidRPr="00D73F7E" wsp:rsidRDefault="00AB2B4B"><w:pPr><w:pStyle w:val="SurveyXactQuestionTitle"/><w:rPr><w:rFonts w:ascii="Times New Roman" w:h-ansi="Times New Roman" w:cs="Times New Roman"/><wx:font wx:val="Times New Roman"/><w:sz w:val="24"/><w:sz-cs w:val="24"/><w:lang w:val="EN-GB"/></w:rPr></w:pPr><w:r wsp:rsidRPr="00D73F7E"><w:rPr><w:rFonts w:ascii="Times New Roman" w:h-ansi="Times New Roman" w:cs="Times New Roman"/><wx:font wx:val="Times New Roman"/><w:sz w:val="24"/><w:sz-cs w:val="24"/><w:lang w:val="EN-GB"/></w:rPr><w:t>How do you  generally assess your dietary habits?</w:t></w:r></w:p><w:p wsp:rsidR="002064C8" wsp:rsidRPr="00143F55" wsp:rsidRDefault="00AB2B4B"><w:pPr><w:pStyle w:val="SurveyXactClosedVerticalChoices"/><w:rPr><w:rFonts w:ascii="Times New Roman" w:h-ansi="Times New Roman" w:cs="Times New Roman"/><wx:font wx:val="Times New Roman"/><w:sz w:val="22"/><w:sz-cs w:val="24"/><w:lang w:val="EN-GB"/></w:rPr></w:pPr><w:r wsp:rsidRPr="00143F55"><w:rPr><w:rFonts w:ascii="Times New Roman" w:h-ansi="Times New Roman" w:cs="Times New Roman"/><wx:font wx:val="Times New Roman"/><w:sz w:val="22"/><w:sz-cs w:val="24"/><w:lang w:val="EN-GB"/></w:rPr><w:t>Healthy</w:t></w:r><w:r wsp:rsidR="00143F55" wsp:rsidRPr="00143F55"><w:rPr><w:rFonts w:ascii="Times New Roman" w:h-ansi="Times New Roman" w:cs="Times New Roman"/><wx:font wx:val="Times New Roman"/><w:sz w:val="22"/><w:sz-cs w:val="24"/><w:lang w:val="EN-GB"/></w:rPr><w:t>, </w:t></w:r><w:r wsp:rsidRPr="00143F55"><w:rPr><w:rStyle w:val="SurveyXactClosedVerticalChoiceValue"/><w:rFonts w:ascii="Times New Roman" w:h-ansi="Times New Roman" w:cs="Times New Roman"/><wx:font wx:val="Times New Roman"/><w:sz w:val="22"/><w:sz-cs w:val="24"/><w:lang w:val="EN-GB"/></w:rPr><w:t>Neither healthy or </w:t></w:r><w:r wsp:rsidR="00143F55" wsp:rsidRPr="00143F55"><w:rPr><w:rStyle w:val="SurveyXactClosedVerticalChoiceValue"/><w:rFonts w:ascii="Times New Roman" w:h-ansi="Times New Roman" w:cs="Times New Roman"/><wx:font wx:val="Times New Roman"/><w:sz w:val="22"/><w:sz-cs w:val="24"/><w:lang w:val="EN-GB"/></w:rPr><w:t>unhealthy, </w:t></w:r><w:r wsp:rsidRPr="00143F55"><w:rPr><w:rStyle w:val="SurveyXactClosedVerticalChoiceValue"/><w:rFonts w:ascii="Times New Roman" w:h-ansi="Times New Roman" w:cs="Times New Roman"/><wx:font wx:val="Times New Roman"/><w:sz w:val="22"/><w:sz-cs w:val="24"/><w:lang w:val="EN-GB"/></w:rPr><w:t>Unhealty</w:t></w:r></w:p></wx:sub-section><wx:sub-section><w:p wsp:rsidR="00AB2B4B" wsp:rsidRPr="00D73F7E" wsp:rsidRDefault="00AB2B4B" wsp:rsidP="00AB2B4B"><w:pPr><w:pStyle w:val="SurveyXactQuestionTitle"/><w:rPr><w:rFonts w:ascii="Times New Roman" w:h-ansi="Times New Roman" w:cs="Times New Roman"/><wx:font wx:val="Times New Roman"/><w:sz w:val="24"/><w:sz-cs w:val="24"/><w:lang w:val="EN-GB"/></w:rPr></w:pPr><w:r wsp:rsidRPr="00D73F7E"><w:rPr><w:rFonts w:ascii="Times New Roman" w:h-ansi="Times New Roman" w:cs="Times New Roman"/><wx:font wx:val="Times New Roman"/><w:sz w:val="24"/><w:sz-cs w:val="24"/><w:lang w:val="EN-GB"/></w:rPr><w:t>How do you assess your dietary habits when you are working night shifts?</w:t></w:r></w:p><w:p wsp:rsidR="00AB2B4B" wsp:rsidRPr="00143F55" wsp:rsidRDefault="00AB2B4B" wsp:rsidP="00AB2B4B"><w:pPr><w:pStyle w:val="SurveyXactClosedVerticalChoices"/><w:rPr><w:rFonts w:ascii="Times New Roman" w:h-ansi="Times New Roman" w:cs="Times New Roman"/><wx:font wx:val="Times New Roman"/><w:sz w:val="22"/><w:sz-cs w:val="24"/><w:lang w:val="EN-GB"/></w:rPr></w:pPr><w:r wsp:rsidRPr="00143F55"><w:rPr><w:rFonts w:ascii="Times New Roman" w:h-ansi="Times New Roman" w:cs="Times New Roman"/><wx:font wx:val="Times New Roman"/><w:sz w:val="22"/><w:sz-cs w:val="24"/><w:lang w:val="EN-GB"/></w:rPr><w:t>Healthy</w:t></w:r><w:r wsp:rsidR="00143F55" wsp:rsidRPr="00143F55"><w:rPr><w:rFonts w:ascii="Times New Roman" w:h-ansi="Times New Roman" w:cs="Times New Roman"/><wx:font wx:val="Times New Roman"/><w:sz w:val="22"/><w:sz-cs w:val="24"/><w:lang w:val="EN-GB"/></w:rPr><w:t>, </w:t></w:r><w:r wsp:rsidRPr="00143F55"><w:rPr><w:rStyle w:val="SurveyXactClosedVerticalChoiceValue"/><w:rFonts w:ascii="Times New Roman" w:h-ansi="Times New Roman" w:cs="Times New Roman"/><wx:font wx:val="Times New Roman"/><w:sz w:val="22"/><w:sz-cs w:val="24"/><w:lang w:val="EN-GB"/></w:rPr><w:t>Neither healthy or </w:t></w:r><w:r wsp:rsidR="00143F55" wsp:rsidRPr="00143F55"><w:rPr><w:rStyle w:val="SurveyXactClosedVerticalChoiceValue"/><w:rFonts w:ascii="Times New Roman" w:h-ansi="Times New Roman" w:cs="Times New Roman"/><wx:font wx:val="Times New Roman"/><w:sz w:val="22"/><w:sz-cs w:val="24"/><w:lang w:val="EN-GB"/></w:rPr><w:t>unhealthy, </w:t></w:r><w:r wsp:rsidRPr="00143F55"><w:rPr><w:rStyle w:val="SurveyXactClosedVerticalChoiceValue"/><w:rFonts w:ascii="Times New Roman" w:h-ansi="Times New Roman" w:cs="Times New Roman"/><wx:font wx:val="Times New Roman"/><w:sz w:val="22"/><w:sz-cs w:val="24"/><w:lang w:val="EN-GB"/></w:rPr><w:t>Unhealty</w:t></w:r></w:p><w:p wsp:rsidR="002064C8" wsp:rsidRPr="00D73F7E" wsp:rsidRDefault="002064C8"><w:pPr><w:pStyle w:val="SurveyXactClosedVerticalChoices"/><w:rPr><w:rFonts w:ascii="Times New Roman" w:h-ansi="Times New Roman" w:cs="Times New Roman"/><wx:font wx:val="Times New Roman"/><w:sz w:val="24"/><w:sz-cs w:val="24"/><w:lang w:val="EN-GB"/></w:rPr></w:pPr></w:p><w:p wsp:rsidR="00AB2B4B" wsp:rsidRPr="00143F55" wsp:rsidRDefault="00AB2B4B"><w:pPr><w:pStyle w:val="SurveyXactClosedVerticalChoices"/><w:rPr><w:rStyle w:val="SurveyXactClosedVerticalChoiceValue"/><w:rFonts w:ascii="Times New Roman" w:h-ansi="Times New Roman" w:cs="Times New Roman"/><wx:font wx:val="Times New Roman"/><w:b/><w:sz w:val="24"/><w:sz-cs w:val="24"/><w:lang w:val="EN-GB"/></w:rPr></w:pPr><w:r wsp:rsidRPr="00143F55"><w:rPr><w:rStyle w:val="SurveyXactClosedVerticalChoiceValue"/><w:rFonts w:ascii="Times New Roman" w:h-ansi="Times New Roman" w:cs="Times New Roman"/><wx:font wx:val="Times New Roman"/><w:b/><w:sz w:val="24"/><w:sz-cs w:val="24"/><w:lang w:val="EN-GB"/></w:rPr><w:t>Do you change dietary habits when you are working night shifts?</w:t></w:r></w:p><w:p wsp:rsidR="00AB2B4B" wsp:rsidRPr="00143F55" wsp:rsidRDefault="00AB2B4B" wsp:rsidP="00143F55"><w:pPr><w:pStyle w:val="SurveyXactClosedVerticalChoices"/><w:rPr><w:rFonts w:ascii="Times New Roman" w:h-ansi="Times New Roman" w:cs="Times New Roman"/><wx:font wx:val="Times New Roman"/><w:sz w:val="22"/><w:sz-cs w:val="22"/><w:lang w:val="EN-GB"/></w:rPr></w:pPr><w:r wsp:rsidRPr="00143F55"><w:rPr><w:rStyle w:val="SurveyXactClosedVerticalChoiceValue"/><w:rFonts w:ascii="Times New Roman" w:h-ansi="Times New Roman" w:cs="Times New Roman"/><wx:font wx:val="Times New Roman"/><w:sz w:val="22"/><w:sz-cs w:val="22"/><w:lang w:val="EN-GB"/></w:rPr><w:t>Yes</w:t></w:r><w:r wsp:rsidR="00143F55" wsp:rsidRPr="00143F55"><w:rPr><w:rStyle w:val="SurveyXactClosedVerticalChoiceValue"/><w:rFonts w:ascii="Times New Roman" w:h-ansi="Times New Roman" w:cs="Times New Roman"/><wx:font wx:val="Times New Roman"/><w:sz w:val="22"/><w:sz-cs w:val="22"/><w:lang w:val="EN-GB"/></w:rPr><w:t>, </w:t></w:r><w:r wsp:rsidRPr="00143F55"><w:rPr><w:rFonts w:ascii="Times New Roman" w:h-ansi="Times New Roman" w:cs="Times New Roman"/><wx:font wx:val="Times New Roman"/><w:sz w:val="22"/><w:sz-cs w:val="22"/><w:lang w:val="EN-GB"/></w:rPr><w:t>No</w:t></w:r></w:p><w:p wsp:rsidR="002064C8" wsp:rsidRPr="00D73F7E" wsp:rsidRDefault="002064C8"><w:pPr><w:rPr><w:rFonts w:ascii="Times New Roman" w:h-ansi="Times New Roman" w:cs="Times New Roman"/><wx:font wx:val="Times New Roman"/><w:sz w:val="24"/><w:sz-cs w:val="24"/><w:lang w:val="EN-GB"/></w:rPr></w:pPr></w:p><w:p wsp:rsidR="00AB2B4B" wsp:rsidRPr="00D73F7E" wsp:rsidRDefault="00AB2B4B"><w:pPr><w:rPr><w:rFonts w:ascii="Times New Roman" w:h-ansi="Times New Roman" w:cs="Times New Roman"/><wx:font wx:val="Times New Roman"/><w:b/><w:sz w:val="24"/><w:sz-cs w:val="24"/><w:lang w:val="EN-GB"/></w:rPr></w:pPr><w:r wsp:rsidRPr="00D73F7E"><w:rPr><w:rFonts w:ascii="Times New Roman" w:h-ansi="Times New Roman" w:cs="Times New Roman"/><wx:font wx:val="Times New Roman"/><w:b/><w:sz w:val="24"/><w:sz-cs w:val="24"/><w:lang w:val="EN-GB"/></w:rPr><w:t>How will you assess your physical fitness?</w:t></w:r></w:p><w:p wsp:rsidR="00AB2B4B" wsp:rsidRPr="00143F55" wsp:rsidRDefault="00AB2B4B"><w:pPr><w:rPr><w:rFonts w:ascii="Times New Roman" w:h-ansi="Times New Roman" w:cs="Times New Roman"/><wx:font wx:val="Times New Roman"/><w:sz-cs w:val="22"/><w:lang w:val="EN-GB"/></w:rPr></w:pPr><w:r wsp:rsidRPr="00143F55"><w:rPr><w:rFonts w:ascii="Times New Roman" w:h-ansi="Times New Roman" w:cs="Times New Roman"/><wx:font wx:val="Times New Roman"/><w:sz-cs w:val="22"/><w:lang w:val="EN-GB"/></w:rPr><w:t>Excellent (top-class practitioner)</w:t></w:r><w:r wsp:rsidR="00143F55" wsp:rsidRPr="00143F55"><w:rPr><w:rFonts w:ascii="Times New Roman" w:h-ansi="Times New Roman" w:cs="Times New Roman"/><wx:font wx:val="Times New Roman"/><w:sz-cs w:val="22"/><w:lang w:val="EN-GB"/></w:rPr><w:t>, </w:t></w:r><w:r wsp:rsidRPr="00143F55"><w:rPr><w:rFonts w:ascii="Times New Roman" w:h-ansi="Times New Roman" w:cs="Times New Roman"/><wx:font wx:val="Times New Roman"/><w:sz-cs w:val="22"/><w:lang w:val="EN-GB"/></w:rPr><w:t>Good (regular physically active training)</w:t></w:r><w:r wsp:rsidR="00143F55" wsp:rsidRPr="00143F55"><w:rPr><w:rFonts w:ascii="Times New Roman" w:h-ansi="Times New Roman" w:cs="Times New Roman"/><wx:font wx:val="Times New Roman"/><w:sz-cs w:val="22"/><w:lang w:val="EN-GB"/></w:rPr><w:t>, </w:t></w:r><w:r wsp:rsidRPr="00143F55"><w:rPr><w:rFonts w:ascii="Times New Roman" w:h-ansi="Times New Roman" w:cs="Times New Roman"/><wx:font wx:val="Times New Roman"/><w:sz-cs w:val="22"/><w:lang w:val="EN-GB"/></w:rPr><w:t>Average</w:t></w:r></w:p><w:p wsp:rsidR="00AB2B4B" wsp:rsidRPr="00143F55" wsp:rsidRDefault="00AB2B4B"><w:pPr><w:rPr><w:rFonts w:ascii="Times New Roman" w:h-ansi="Times New Roman" w:cs="Times New Roman"/><wx:font wx:val="Times New Roman"/><w:sz-cs w:val="22"/><w:lang w:val="EN-GB"/></w:rPr></w:pPr><w:r wsp:rsidRPr="00143F55"><w:rPr><w:rFonts w:ascii="Times New Roman" w:h-ansi="Times New Roman" w:cs="Times New Roman"/><wx:font wx:val="Times New Roman"/><w:sz-cs w:val="22"/><w:lang w:val="EN-GB"/></w:rPr><w:t>Not too good (become easily out of breath and prefer to catch the lift)</w:t></w:r></w:p><w:p wsp:rsidR="00AB2B4B" wsp:rsidRPr="00143F55" wsp:rsidRDefault="00AB2B4B"><w:pPr><w:rPr><w:rFonts w:ascii="Times New Roman" w:h-ansi="Times New Roman" w:cs="Times New Roman"/><wx:font wx:val="Times New Roman"/><w:sz-cs w:val="22"/><w:lang w:val="EN-GB"/></w:rPr></w:pPr><w:r wsp:rsidRPr="00143F55"><w:rPr><w:rFonts w:ascii="Times New Roman" w:h-ansi="Times New Roman" w:cs="Times New Roman"/><wx:font wx:val="Times New Roman"/><w:sz-cs w:val="22"/><w:lang w:val="EN-GB"/></w:rPr><w:t>Bad (No physical activity)</w:t></w:r></w:p><w:p wsp:rsidR="002064C8" wsp:rsidRDefault="00AB2B4B"><w:pPr><w:rPr><w:rStyle w:val="SurveyXactClosedVerticalChoiceValue"/><w:rFonts w:ascii="Times New Roman" w:h-ansi="Times New Roman" w:cs="Times New Roman"/><wx:font wx:val="Times New Roman"/><w:sz w:val="24"/><w:sz-cs w:val="24"/><w:lang w:val="EN-GB"/></w:rPr></w:pPr><w:r wsp:rsidRPr="00D73F7E"><w:rPr><w:rStyle w:val="SurveyXactClosedVerticalChoiceValue"/><w:rFonts w:ascii="Times New Roman" w:h-ansi="Times New Roman" w:cs="Times New Roman"/><wx:font wx:val="Times New Roman"/><w:sz w:val="24"/><w:sz-cs w:val="24"/><w:lang w:val="EN-GB"/></w:rPr><w:t> </w:t></w:r></w:p><w:p wsp:rsidR="00143F55" wsp:rsidRPr="00D73F7E" wsp:rsidRDefault="00143F55"><w:pPr><w:rPr><w:rStyle w:val="SurveyXactClosedVerticalChoiceValue"/><w:rFonts w:ascii="Times New Roman" w:h-ansi="Times New Roman" w:cs="Times New Roman"/><wx:font wx:val="Times New Roman"/><w:sz w:val="24"/><w:sz-cs w:val="24"/><w:lang w:val="EN-GB"/></w:rPr></w:pPr></w:p><w:p wsp:rsidR="00AB2B4B" wsp:rsidRPr="00D73F7E" wsp:rsidRDefault="00AB2B4B"><w:pPr><w:rPr><w:rFonts w:ascii="Times New Roman" w:h-ansi="Times New Roman" w:cs="Times New Roman"/><wx:font wx:val="Times New Roman"/><w:b/><w:sz w:val="28"/><w:sz-cs w:val="24"/><w:lang w:val="EN-GB"/></w:rPr></w:pPr><w:r wsp:rsidRPr="00D73F7E"><w:rPr><w:rStyle w:val="SurveyXactClosedVerticalChoiceValue"/><w:rFonts w:ascii="Times New Roman" w:h-ansi="Times New Roman" w:cs="Times New Roman"/><wx:font wx:val="Times New Roman"/><w:b/><w:sz w:val="28"/><w:sz-cs w:val="24"/><w:lang w:val="EN-GB"/></w:rPr><w:t>Health</w:t></w:r></w:p><w:p wsp:rsidR="00AB2B4B" wsp:rsidRPr="00143F55" wsp:rsidRDefault="00F247D0" wsp:rsidP="00143F55"><w:pPr><w:rPr><w:rFonts w:ascii="Times New Roman" w:h-ansi="Times New Roman" w:cs="Times New Roman"/><wx:font wx:val="Times New Roman"/><w:b/><w:sz w:val="24"/><w:sz-cs w:val="24"/><w:lang w:val="EN-GB"/></w:rPr></w:pPr><w:r wsp:rsidRPr="00D73F7E"><w:rPr><w:lang w:val="EN-GB"/></w:rPr><w:br/></w:r><w:r wsp:rsidR="00AB2B4B" wsp:rsidRPr="00143F55"><w:rPr><w:rFonts w:ascii="Times New Roman" w:h-ansi="Times New Roman" w:cs="Times New Roman"/><wx:font wx:val="Times New Roman"/><w:b/><w:sz w:val="24"/><w:sz-cs w:val="24"/><w:lang w:val="EN-GB"/></w:rPr><w:t>Do you have any of the below mentioned symptoms when you are working night shift?</w:t></w:r><w:r wsp:rsidR="00981B68" wsp:rsidRPr="00143F55"><w:rPr><w:rFonts w:ascii="Times New Roman" w:h-ansi="Times New Roman" w:cs="Times New Roman"/><wx:font wx:val="Times New Roman"/><w:b/><w:sz w:val="24"/><w:sz-cs w:val="24"/><w:lang w:val="EN-GB"/></w:rPr><w:t> (you can tick more than one symptom)</w:t></w:r></w:p><w:p wsp:rsidR="002064C8" wsp:rsidRPr="00143F55" wsp:rsidRDefault="00981B68"><w:pPr><w:pStyle w:val="SurveyXactClosedVerticalChoices"/><w:rPr><w:rFonts w:ascii="Times New Roman" w:h-ansi="Times New Roman" w:cs="Times New Roman"/><wx:font wx:val="Times New Roman"/><w:sz w:val="22"/><w:sz-cs w:val="24"/><w:lang w:val="EN-GB"/></w:rPr></w:pPr><w:r wsp:rsidRPr="00CE4325"><w:rPr><w:rFonts w:ascii="Times New Roman" w:h-ansi="Times New Roman" w:cs="Times New Roman"/><wx:font wx:val="Times New Roman"/><w:sz w:val="22"/><w:sz-cs w:val="24"/><w:lang w:val="EN-GB"/></w:rPr><w:t>H</w:t></w:r><w:r wsp:rsidR="00AB2B4B" wsp:rsidRPr="00CE4325"><w:rPr><w:rFonts w:ascii="Times New Roman" w:h-ansi="Times New Roman" w:cs="Times New Roman"/><wx:font wx:val="Times New Roman"/><w:sz w:val="22"/><w:sz-cs w:val="24"/><w:lang w:val="EN-GB"/></w:rPr><w:t>eadac</w:t></w:r><w:r wsp:rsidRPr="00CE4325"><w:rPr><w:rFonts w:ascii="Times New Roman" w:h-ansi="Times New Roman" w:cs="Times New Roman"/><wx:font wx:val="Times New Roman"/><w:sz w:val="22"/><w:sz-cs w:val="24"/><w:lang w:val="EN-GB"/></w:rPr><w:t>h</w:t></w:r><w:r wsp:rsidR="00AB2B4B" wsp:rsidRPr="00CE4325"><w:rPr><w:rFonts w:ascii="Times New Roman" w:h-ansi="Times New Roman" w:cs="Times New Roman"/><wx:font wx:val="Times New Roman"/><w:sz w:val="22"/><w:sz-cs w:val="24"/><w:lang w:val="EN-GB"/></w:rPr><w:t>e</w:t></w:r><w:r wsp:rsidR="00143F55" wsp:rsidRPr="00CE4325"><w:rPr><w:rFonts w:ascii="Times New Roman" w:h-ansi="Times New Roman" w:cs="Times New Roman"/><wx:font wx:val="Times New Roman"/><w:sz w:val="22"/><w:sz-cs w:val="24"/><w:lang w:val="EN-GB"/></w:rPr><w:t>, </w:t></w:r><w:r wsp:rsidR="00AB2B4B" wsp:rsidRPr="00CE4325"><w:rPr><w:rFonts w:ascii="Times New Roman" w:h-ansi="Times New Roman" w:cs="Times New Roman"/><wx:font wx:val="Times New Roman"/><w:sz w:val="22"/><w:sz-cs w:val="24"/><w:lang w:val="EN-GB"/></w:rPr><w:t>Vertigo</w:t></w:r><w:r wsp:rsidR="00143F55" wsp:rsidRPr="00CE4325"><w:rPr><w:rFonts w:ascii="Times New Roman" w:h-ansi="Times New Roman" w:cs="Times New Roman"/><wx:font wx:val="Times New Roman"/><w:sz w:val="22"/><w:sz-cs w:val="24"/><w:lang w:val="EN-GB"/></w:rPr><w:t>, N</w:t></w:r><w:r wsp:rsidR="00AB2B4B" wsp:rsidRPr="00CE4325"><w:rPr><w:rStyle w:val="SurveyXactClosedVerticalChoiceValue"/><w:rFonts w:ascii="Times New Roman" w:h-ansi="Times New Roman" w:cs="Times New Roman"/><wx:font wx:val="Times New Roman"/><w:sz w:val="22"/><w:sz-cs w:val="24"/><w:lang w:val="EN-GB"/></w:rPr><w:t>ausea</w:t></w:r><w:r wsp:rsidR="00143F55" wsp:rsidRPr="00CE4325"><w:rPr><w:rStyle w:val="SurveyXactClosedVerticalChoiceValue"/><w:rFonts w:ascii="Times New Roman" w:h-ansi="Times New Roman" w:cs="Times New Roman"/><wx:font wx:val="Times New Roman"/><w:sz w:val="22"/><w:sz-cs w:val="24"/><w:lang w:val="EN-GB"/></w:rPr><w:t>, </w:t></w:r><w:r wsp:rsidRPr="00143F55"><w:rPr><w:rStyle w:val="SurveyXactClosedVerticalChoiceValue"/><w:rFonts w:ascii="Times New Roman" w:h-ansi="Times New Roman" w:cs="Times New Roman"/><wx:font wx:val="Times New Roman"/><w:sz w:val="22"/><w:sz-cs w:val="24"/><w:lang w:val="EN-GB"/></w:rPr><w:t>Diarrhoea/</w:t></w:r><w:r wsp:rsidRPr="00143F55"><w:rPr><w:rFonts w:ascii="Times New Roman" w:h-ansi="Times New Roman" w:cs="Times New Roman"/><wx:font wx:val="Times New Roman"/><w:sz w:val="18"/><w:lang w:val="EN-GB"/></w:rPr><w:t> </w:t></w:r><w:r wsp:rsidRPr="00143F55"><w:rPr><w:rStyle w:val="SurveyXactClosedVerticalChoiceValue"/><w:rFonts w:ascii="Times New Roman" w:h-ansi="Times New Roman" w:cs="Times New Roman"/><wx:font wx:val="Times New Roman"/><w:sz w:val="22"/><w:sz-cs w:val="24"/><w:lang w:val="EN-GB"/></w:rPr><w:t>constipation</w:t></w:r><w:r wsp:rsidR="00143F55" wsp:rsidRPr="00143F55"><w:rPr><w:rStyle w:val="SurveyXactClosedVerticalChoiceValue"/><w:rFonts w:ascii="Times New Roman" w:h-ansi="Times New Roman" w:cs="Times New Roman"/><wx:font wx:val="Times New Roman"/><w:sz w:val="22"/><w:sz-cs w:val="24"/><w:lang w:val="EN-GB"/></w:rPr><w:t>, </w:t></w:r><w:r wsp:rsidRPr="00143F55"><w:rPr><w:rStyle w:val="SurveyXactClosedVerticalChoiceValue"/><w:rFonts w:ascii="Times New Roman" w:h-ansi="Times New Roman" w:cs="Times New Roman"/><wx:font wx:val="Times New Roman"/><w:sz w:val="22"/><w:sz-cs w:val="24"/><w:lang w:val="EN-GB"/></w:rPr><w:t>Mood swings</w:t></w:r><w:r wsp:rsidR="00143F55" wsp:rsidRPr="00143F55"><w:rPr><w:rStyle w:val="SurveyXactClosedVerticalChoiceValue"/><w:rFonts w:ascii="Times New Roman" w:h-ansi="Times New Roman" w:cs="Times New Roman"/><wx:font wx:val="Times New Roman"/><w:sz w:val="22"/><w:sz-cs w:val="24"/><w:lang w:val="EN-GB"/></w:rPr><w:t>, </w:t></w:r><w:r wsp:rsidRPr="00143F55"><w:rPr><w:rStyle w:val="SurveyXactClosedVerticalChoiceValue"/><w:rFonts w:ascii="Times New Roman" w:h-ansi="Times New Roman" w:cs="Times New Roman"/><wx:font wx:val="Times New Roman"/><w:sz w:val="22"/><w:sz-cs w:val="24"/><w:lang w:val="EN-GB"/></w:rPr><w:t>Feel stressed out</w:t></w:r><w:r wsp:rsidR="00143F55" wsp:rsidRPr="00143F55"><w:rPr><w:rStyle w:val="SurveyXactClosedVerticalChoiceValue"/><w:rFonts w:ascii="Times New Roman" w:h-ansi="Times New Roman" w:cs="Times New Roman"/><wx:font wx:val="Times New Roman"/><w:sz w:val="22"/><w:sz-cs w:val="24"/><w:lang w:val="EN-GB"/></w:rPr><w:t>, </w:t></w:r></w:p><w:p wsp:rsidR="002064C8" wsp:rsidRPr="00143F55" wsp:rsidRDefault="00981B68"><w:pPr><w:pStyle w:val="SurveyXactClosedVerticalChoices"/><w:rPr><w:rFonts w:ascii="Times New Roman" w:h-ansi="Times New Roman" w:cs="Times New Roman"/><wx:font wx:val="Times New Roman"/><w:sz w:val="22"/><w:sz-cs w:val="24"/><w:lang w:val="EN-GB"/></w:rPr></w:pPr><w:r wsp:rsidRPr="00143F55"><w:rPr><w:rStyle w:val="SurveyXactClosedVerticalChoiceValue"/><w:rFonts w:ascii="Times New Roman" w:h-ansi="Times New Roman" w:cs="Times New Roman"/><wx:font wx:val="Times New Roman"/><w:sz w:val="22"/><w:sz-cs w:val="24"/><w:lang w:val="EN-GB"/></w:rPr><w:t>No, I have none of these symptoms</w:t></w:r></w:p><w:p wsp:rsidR="002064C8" wsp:rsidRPr="00D73F7E" wsp:rsidRDefault="00F247D0"><w:pPr><w:rPr><w:rFonts w:ascii="Times New Roman" w:h-ansi="Times New Roman" w:cs="Times New Roman"/><wx:font wx:val="Times New Roman"/><w:b/><w:sz w:val="24"/><w:sz-cs w:val="24"/><w:lang w:val="EN-GB"/></w:rPr></w:pPr><w:r wsp:rsidRPr="00D73F7E"><w:rPr><w:rFonts w:ascii="Times New Roman" w:h-ansi="Times New Roman" w:cs="Times New Roman"/><wx:font wx:val="Times New Roman"/><w:sz w:val="24"/><w:sz-cs w:val="24"/><w:lang w:val="EN-GB"/></w:rPr><w:br/></w:r><w:r wsp:rsidR="00981B68" wsp:rsidRPr="00D73F7E"><w:rPr><w:rFonts w:ascii="Times New Roman" w:h-ansi="Times New Roman" w:cs="Times New Roman"/><wx:font wx:val="Times New Roman"/><w:b/><w:sz w:val="24"/><w:sz-cs w:val="24"/><w:lang w:val="EN-GB"/></w:rPr><w:t>How do you generally assess your health?</w:t></w:r></w:p><w:p wsp:rsidR="00981B68" wsp:rsidRPr="00143F55" wsp:rsidRDefault="00981B68"><w:pPr><w:rPr><w:rFonts w:ascii="Times New Roman" w:h-ansi="Times New Roman" w:cs="Times New Roman"/><wx:font wx:val="Times New Roman"/><w:sz-cs w:val="24"/><w:lang w:val="EN-GB"/></w:rPr></w:pPr><w:r wsp:rsidRPr="00143F55"><w:rPr><w:rFonts w:ascii="Times New Roman" w:h-ansi="Times New Roman" w:cs="Times New Roman"/><wx:font wx:val="Times New Roman"/><w:sz-cs w:val="24"/><w:lang w:val="EN-GB"/></w:rPr><w:t>Excellent</w:t></w:r><w:r wsp:rsidR="00143F55" wsp:rsidRPr="00143F55"><w:rPr><w:rFonts w:ascii="Times New Roman" w:h-ansi="Times New Roman" w:cs="Times New Roman"/><wx:font wx:val="Times New Roman"/><w:sz-cs w:val="24"/><w:lang w:val="EN-GB"/></w:rPr><w:t>, </w:t></w:r><w:r wsp:rsidRPr="00143F55"><w:rPr><w:rFonts w:ascii="Times New Roman" w:h-ansi="Times New Roman" w:cs="Times New Roman"/><wx:font wx:val="Times New Roman"/><w:sz-cs w:val="24"/><w:lang w:val="EN-GB"/></w:rPr><w:t>Good</w:t></w:r><w:r wsp:rsidR="00143F55" wsp:rsidRPr="00143F55"><w:rPr><w:rFonts w:ascii="Times New Roman" w:h-ansi="Times New Roman" w:cs="Times New Roman"/><wx:font wx:val="Times New Roman"/><w:sz-cs w:val="24"/><w:lang w:val="EN-GB"/></w:rPr><w:t>, </w:t></w:r><w:r wsp:rsidRPr="00143F55"><w:rPr><w:rFonts w:ascii="Times New Roman" w:h-ansi="Times New Roman" w:cs="Times New Roman"/><wx:font wx:val="Times New Roman"/><w:sz-cs w:val="24"/><w:lang w:val="EN-GB"/></w:rPr><w:t>Both good and not so good</w:t></w:r><w:r wsp:rsidR="00143F55" wsp:rsidRPr="00143F55"><w:rPr><w:rFonts w:ascii="Times New Roman" w:h-ansi="Times New Roman" w:cs="Times New Roman"/><wx:font wx:val="Times New Roman"/><w:sz-cs w:val="24"/><w:lang w:val="EN-GB"/></w:rPr><w:t>, </w:t></w:r><w:r wsp:rsidRPr="00143F55"><w:rPr><w:rFonts w:ascii="Times New Roman" w:h-ansi="Times New Roman" w:cs="Times New Roman"/><wx:font wx:val="Times New Roman"/><w:sz-cs w:val="24"/><w:lang w:val="EN-GB"/></w:rPr><w:t>Not so good</w:t></w:r><w:r wsp:rsidR="00143F55" wsp:rsidRPr="00143F55"><w:rPr><w:rFonts w:ascii="Times New Roman" w:h-ansi="Times New Roman" w:cs="Times New Roman"/><wx:font wx:val="Times New Roman"/><w:sz-cs w:val="24"/><w:lang w:val="EN-GB"/></w:rPr><w:t>, </w:t></w:r><w:r wsp:rsidRPr="00143F55"><w:rPr><w:rFonts w:ascii="Times New Roman" w:h-ansi="Times New Roman" w:cs="Times New Roman"/><wx:font wx:val="Times New Roman"/><w:sz-cs w:val="24"/><w:lang w:val="EN-GB"/></w:rPr><w:t>Bad</w:t></w:r></w:p><w:p wsp:rsidR="00981B68" wsp:rsidRPr="00D73F7E" wsp:rsidRDefault="00981B68"><w:pPr><w:rPr><w:rFonts w:ascii="Times New Roman" w:h-ansi="Times New Roman" w:cs="Times New Roman"/><wx:font wx:val="Times New Roman"/><w:sz w:val="24"/><w:sz-cs w:val="24"/><w:lang w:val="EN-GB"/></w:rPr></w:pPr></w:p><w:p wsp:rsidR="002064C8" wsp:rsidRPr="00D73F7E" wsp:rsidRDefault="00981B68" wsp:rsidP="00981B68"><w:pPr><w:rPr><w:rFonts w:ascii="Times New Roman" w:h-ansi="Times New Roman" w:cs="Times New Roman"/><wx:font wx:val="Times New Roman"/><w:b/><w:lang w:val="EN-GB"/></w:rPr></w:pPr><w:r wsp:rsidRPr="00D73F7E"><w:rPr><w:rFonts w:ascii="Times New Roman" w:h-ansi="Times New Roman" w:cs="Times New Roman"/><wx:font wx:val="Times New Roman"/><w:b/><w:lang w:val="EN-GB"/></w:rPr><w:t>How happy are you in general with working night shifts? (1 is really bad – 10 is really well)</w:t></w:r><w:r wsp:rsidR="00F247D0" wsp:rsidRPr="00D73F7E"><w:rPr><w:rFonts w:ascii="Times New Roman" w:h-ansi="Times New Roman" w:cs="Times New Roman"/><wx:font wx:val="Times New Roman"/><w:b/><w:lang w:val="EN-GB"/></w:rPr><w:br/></w:r></w:p><w:tbl><w:tblPr><w:tblStyle w:val="SurveyXactBatteryTable"/><w:tblW w:w="0" w:type="auto"/><w:tblInd w:w="0" w:type="dxa"/><w:tblLayout w:type="Fixed"/><w:tblLook w:val="01E0"/></w:tblPr><w:tblGrid><w:gridCol w:w="880"/><w:gridCol w:w="880"/><w:gridCol w:w="880"/><w:gridCol w:w="880"/><w:gridCol w:w="880"/><w:gridCol w:w="880"/><w:gridCol w:w="880"/><w:gridCol w:w="880"/><w:gridCol w:w="880"/><w:gridCol w:w="880"/></w:tblGrid><w:tr wsp:rsidR="002064C8" wsp:rsidRPr="00D73F7E"><w:trPr><w:tblHeader/></w:trPr><w:tc><w:tcPr><w:tcW w:w="880" w:type="dxa"/></w:tcPr><w:p wsp:rsidR="002064C8" wsp:rsidRPr="00D73F7E" wsp:rsidRDefault="00F247D0"><w:pPr><w:pStyle w:val="SurveyXactHorizontalChoiceHeading"/><w:rPr><w:rFonts w:ascii="Times New Roman" w:h-ansi="Times New Roman" w:cs="Times New Roman"/><wx:font wx:val="Times New Roman"/><w:sz w:val="24"/><w:sz-cs w:val="24"/></w:rPr></w:pPr><w:r wsp:rsidRPr="00D73F7E"><w:rPr><w:rFonts w:ascii="Times New Roman" w:h-ansi="Times New Roman" w:cs="Times New Roman"/><wx:font wx:val="Times New Roman"/><w:sz w:val="24"/><w:sz-cs w:val="24"/></w:rPr><w:t>1</w:t></w:r></w:p></w:tc><w:tc><w:tcPr><w:tcW w:w="880" w:type="dxa"/></w:tcPr><w:p wsp:rsidR="002064C8" wsp:rsidRPr="00D73F7E" wsp:rsidRDefault="00F247D0"><w:pPr><w:pStyle w:val="SurveyXactHorizontalChoiceHeading"/><w:rPr><w:rFonts w:ascii="Times New Roman" w:h-ansi="Times New Roman" w:cs="Times New Roman"/><wx:font wx:val="Times New Roman"/><w:sz w:val="24"/><w:sz-cs w:val="24"/></w:rPr></w:pPr><w:r wsp:rsidRPr="00D73F7E"><w:rPr><w:rFonts w:ascii="Times New Roman" w:h-ansi="Times New Roman" w:cs="Times New Roman"/><wx:font wx:val="Times New Roman"/><w:sz w:val="24"/><w:sz-cs w:val="24"/></w:rPr><w:t>2</w:t></w:r></w:p></w:tc><w:tc><w:tcPr><w:tcW w:w="880" w:type="dxa"/></w:tcPr><w:p wsp:rsidR="002064C8" wsp:rsidRPr="00D73F7E" wsp:rsidRDefault="00F247D0"><w:pPr><w:pStyle w:val="SurveyXactHorizontalChoiceHeading"/><w:rPr><w:rFonts w:ascii="Times New Roman" w:h-ansi="Times New Roman" w:cs="Times New Roman"/><wx:font wx:val="Times New Roman"/><w:sz w:val="24"/><w:sz-cs w:val="24"/></w:rPr></w:pPr><w:r wsp:rsidRPr="00D73F7E"><w:rPr><w:rFonts w:ascii="Times New Roman" w:h-ansi="Times New Roman" w:cs="Times New Roman"/><wx:font wx:val="Times New Roman"/><w:sz w:val="24"/><w:sz-cs w:val="24"/></w:rPr><w:t>3</w:t></w:r></w:p></w:tc><w:tc><w:tcPr><w:tcW w:w="880" w:type="dxa"/></w:tcPr><w:p wsp:rsidR="002064C8" wsp:rsidRPr="00D73F7E" wsp:rsidRDefault="00F247D0"><w:pPr><w:pStyle w:val="SurveyXactHorizontalChoiceHeading"/><w:rPr><w:rFonts w:ascii="Times New Roman" w:h-ansi="Times New Roman" w:cs="Times New Roman"/><wx:font wx:val="Times New Roman"/><w:sz w:val="24"/><w:sz-cs w:val="24"/></w:rPr></w:pPr><w:r wsp:rsidRPr="00D73F7E"><w:rPr><w:rFonts w:ascii="Times New Roman" w:h-ansi="Times New Roman" w:cs="Times New Roman"/><wx:font wx:val="Times New Roman"/><w:sz w:val="24"/><w:sz-cs w:val="24"/></w:rPr><w:t>4</w:t></w:r></w:p></w:tc><w:tc><w:tcPr><w:tcW w:w="880" w:type="dxa"/></w:tcPr><w:p wsp:rsidR="002064C8" wsp:rsidRPr="00D73F7E" wsp:rsidRDefault="00F247D0"><w:pPr><w:pStyle w:val="SurveyXactHorizontalChoiceHeading"/><w:rPr><w:rFonts w:ascii="Times New Roman" w:h-ansi="Times New Roman" w:cs="Times New Roman"/><wx:font wx:val="Times New Roman"/><w:sz w:val="24"/><w:sz-cs w:val="24"/></w:rPr></w:pPr><w:r wsp:rsidRPr="00D73F7E"><w:rPr><w:rFonts w:ascii="Times New Roman" w:h-ansi="Times New Roman" w:cs="Times New Roman"/><wx:font wx:val="Times New Roman"/><w:sz w:val="24"/><w:sz-cs w:val="24"/></w:rPr><w:t>5</w:t></w:r></w:p></w:tc><w:tc><w:tcPr><w:tcW w:w="880" w:type="dxa"/></w:tcPr><w:p wsp:rsidR="002064C8" wsp:rsidRPr="00D73F7E" wsp:rsidRDefault="00F247D0"><w:pPr><w:pStyle w:val="SurveyXactHorizontalChoiceHeading"/><w:rPr><w:rFonts w:ascii="Times New Roman" w:h-ansi="Times New Roman" w:cs="Times New Roman"/><wx:font wx:val="Times New Roman"/><w:sz w:val="24"/><w:sz-cs w:val="24"/></w:rPr></w:pPr><w:r wsp:rsidRPr="00D73F7E"><w:rPr><w:rFonts w:ascii="Times New Roman" w:h-ansi="Times New Roman" w:cs="Times New Roman"/><wx:font wx:val="Times New Roman"/><w:sz w:val="24"/><w:sz-cs w:val="24"/></w:rPr><w:t>6</w:t></w:r></w:p></w:tc><w:tc><w:tcPr><w:tcW w:w="880" w:type="dxa"/></w:tcPr><w:p wsp:rsidR="002064C8" wsp:rsidRPr="00D73F7E" wsp:rsidRDefault="00F247D0"><w:pPr><w:pStyle w:val="SurveyXactHorizontalChoiceHeading"/><w:rPr><w:rFonts w:ascii="Times New Roman" w:h-ansi="Times New Roman" w:cs="Times New Roman"/><wx:font wx:val="Times New Roman"/><w:sz w:val="24"/><w:sz-cs w:val="24"/></w:rPr></w:pPr><w:r wsp:rsidRPr="00D73F7E"><w:rPr><w:rFonts w:ascii="Times New Roman" w:h-ansi="Times New Roman" w:cs="Times New Roman"/><wx:font wx:val="Times New Roman"/><w:sz w:val="24"/><w:sz-cs w:val="24"/></w:rPr><w:t>7</w:t></w:r></w:p></w:tc><w:tc><w:tcPr><w:tcW w:w="880" w:type="dxa"/></w:tcPr><w:p wsp:rsidR="002064C8" wsp:rsidRPr="00D73F7E" wsp:rsidRDefault="00F247D0"><w:pPr><w:pStyle w:val="SurveyXactHorizontalChoiceHeading"/><w:rPr><w:rFonts w:ascii="Times New Roman" w:h-ansi="Times New Roman" w:cs="Times New Roman"/><wx:font wx:val="Times New Roman"/><w:sz w:val="24"/><w:sz-cs w:val="24"/></w:rPr></w:pPr><w:r wsp:rsidRPr="00D73F7E"><w:rPr><w:rFonts w:ascii="Times New Roman" w:h-ansi="Times New Roman" w:cs="Times New Roman"/><wx:font wx:val="Times New Roman"/><w:sz w:val="24"/><w:sz-cs w:val="24"/></w:rPr><w:t>8</w:t></w:r></w:p></w:tc><w:tc><w:tcPr><w:tcW w:w="880" w:type="dxa"/></w:tcPr><w:p wsp:rsidR="002064C8" wsp:rsidRPr="00D73F7E" wsp:rsidRDefault="00F247D0"><w:pPr><w:pStyle w:val="SurveyXactHorizontalChoiceHeading"/><w:rPr><w:rFonts w:ascii="Times New Roman" w:h-ansi="Times New Roman" w:cs="Times New Roman"/><wx:font wx:val="Times New Roman"/><w:sz w:val="24"/><w:sz-cs w:val="24"/></w:rPr></w:pPr><w:r wsp:rsidRPr="00D73F7E"><w:rPr><w:rFonts w:ascii="Times New Roman" w:h-ansi="Times New Roman" w:cs="Times New Roman"/><wx:font wx:val="Times New Roman"/><w:sz w:val="24"/><w:sz-cs w:val="24"/></w:rPr><w:t>9</w:t></w:r></w:p></w:tc><w:tc><w:tcPr><w:tcW w:w="880" w:type="dxa"/></w:tcPr><w:p wsp:rsidR="002064C8" wsp:rsidRPr="00D73F7E" wsp:rsidRDefault="00F247D0"><w:pPr><w:pStyle w:val="SurveyXactHorizontalChoiceHeading"/><w:rPr><w:rFonts w:ascii="Times New Roman" w:h-ansi="Times New Roman" w:cs="Times New Roman"/><wx:font wx:val="Times New Roman"/><w:sz w:val="24"/><w:sz-cs w:val="24"/></w:rPr></w:pPr><w:r wsp:rsidRPr="00D73F7E"><w:rPr><w:rFonts w:ascii="Times New Roman" w:h-ansi="Times New Roman" w:cs="Times New Roman"/><wx:font wx:val="Times New Roman"/><w:sz w:val="24"/><w:sz-cs w:val="24"/></w:rPr><w:t>10 </w:t></w:r></w:p></w:tc></w:tr><w:tr wsp:rsidR="002064C8" wsp:rsidRPr="00D73F7E"><w:tc><w:tcPr><w:tcW w:w="880" w:type="dxa"/></w:tcPr><w:p wsp:rsidR="002064C8" wsp:rsidRPr="00D73F7E" wsp:rsidRDefault="00F247D0"><w:pPr><w:pStyle w:val="SurveyXactClosedHorizontalChoice"/><w:rPr><w:rFonts w:ascii="Times New Roman" w:h-ansi="Times New Roman" w:cs="Times New Roman"/><wx:font wx:val="Times New Roman"/><w:sz w:val="24"/><w:sz-cs w:val="24"/></w:rPr></w:pPr><w:r wsp:rsidRPr="00D73F7E"><w:rPr><w:rStyle w:val="SurveyXactClosedCheckbox"/><w:rFonts w:ascii="Times New Roman" w:h-ansi="Times New Roman" w:cs="Times New Roman"/><wx:font wx:val="Times New Roman"/><w:sz-cs w:val="24"/></w:rPr><w:sym w:font="Wingdings" w:char="F071"/></w:r></w:p></w:tc><w:tc><w:tcPr><w:tcW w:w="880" w:type="dxa"/></w:tcPr><w:p wsp:rsidR="002064C8" wsp:rsidRPr="00D73F7E" wsp:rsidRDefault="00F247D0"><w:pPr><w:pStyle w:val="SurveyXactClosedHorizontalChoice"/><w:rPr><w:rFonts w:ascii="Times New Roman" w:h-ansi="Times New Roman" w:cs="Times New Roman"/><wx:font wx:val="Times New Roman"/><w:sz w:val="24"/><w:sz-cs w:val="24"/></w:rPr></w:pPr><w:r wsp:rsidRPr="00D73F7E"><w:rPr><w:rStyle w:val="SurveyXactClosedCheckbox"/><w:rFonts w:ascii="Times New Roman" w:h-ansi="Times New Roman" w:cs="Times New Roman"/><wx:font wx:val="Times New Roman"/><w:sz-cs w:val="24"/></w:rPr><w:sym w:font="Wingdings" w:char="F071"/></w:r></w:p></w:tc><w:tc><w:tcPr><w:tcW w:w="880" w:type="dxa"/></w:tcPr><w:p wsp:rsidR="002064C8" wsp:rsidRPr="00D73F7E" wsp:rsidRDefault="00F247D0"><w:pPr><w:pStyle w:val="SurveyXactClosedHorizontalChoice"/><w:rPr><w:rFonts w:ascii="Times New Roman" w:h-ansi="Times New Roman" w:cs="Times New Roman"/><wx:font wx:val="Times New Roman"/><w:sz w:val="24"/><w:sz-cs w:val="24"/></w:rPr></w:pPr><w:r wsp:rsidRPr="00D73F7E"><w:rPr><w:rStyle w:val="SurveyXactClosedCheckbox"/><w:rFonts w:ascii="Times New Roman" w:h-ansi="Times New Roman" w:cs="Times New Roman"/><wx:font wx:val="Times New Roman"/><w:sz-cs w:val="24"/></w:rPr><w:sym w:font="Wingdings" w:char="F071"/></w:r></w:p></w:tc><w:tc><w:tcPr><w:tcW w:w="880" w:type="dxa"/></w:tcPr><w:p wsp:rsidR="002064C8" wsp:rsidRPr="00D73F7E" wsp:rsidRDefault="00F247D0"><w:pPr><w:pStyle w:val="SurveyXactClosedHorizontalChoice"/><w:rPr><w:rFonts w:ascii="Times New Roman" w:h-ansi="Times New Roman" w:cs="Times New Roman"/><wx:font wx:val="Times New Roman"/><w:sz w:val="24"/><w:sz-cs w:val="24"/></w:rPr></w:pPr><w:r wsp:rsidRPr="00D73F7E"><w:rPr><w:rStyle w:val="SurveyXactClosedCheckbox"/><w:rFonts w:ascii="Times New Roman" w:h-ansi="Times New Roman" w:cs="Times New Roman"/><wx:font wx:val="Times New Roman"/><w:sz-cs w:val="24"/></w:rPr><w:sym w:font="Wingdings" w:char="F071"/></w:r></w:p></w:tc><w:tc><w:tcPr><w:tcW w:w="880" w:type="dxa"/></w:tcPr><w:p wsp:rsidR="002064C8" wsp:rsidRPr="00D73F7E" wsp:rsidRDefault="00F247D0"><w:pPr><w:pStyle w:val="SurveyXactClosedHorizontalChoice"/><w:rPr><w:rFonts w:ascii="Times New Roman" w:h-ansi="Times New Roman" w:cs="Times New Roman"/><wx:font wx:val="Times New Roman"/><w:sz w:val="24"/><w:sz-cs w:val="24"/></w:rPr></w:pPr><w:r wsp:rsidRPr="00D73F7E"><w:rPr><w:rStyle w:val="SurveyXactClosedCheckbox"/><w:rFonts w:ascii="Times New Roman" w:h-ansi="Times New Roman" w:cs="Times New Roman"/><wx:font wx:val="Times New Roman"/><w:sz-cs w:val="24"/></w:rPr><w:sym w:font="Wingdings" w:char="F071"/></w:r></w:p></w:tc><w:tc><w:tcPr><w:tcW w:w="880" w:type="dxa"/></w:tcPr><w:p wsp:rsidR="002064C8" wsp:rsidRPr="00D73F7E" wsp:rsidRDefault="00F247D0"><w:pPr><w:pStyle w:val="SurveyXactClosedHorizontalChoice"/><w:rPr><w:rFonts w:ascii="Times New Roman" w:h-ansi="Times New Roman" w:cs="Times New Roman"/><wx:font wx:val="Times New Roman"/><w:sz w:val="24"/><w:sz-cs w:val="24"/></w:rPr></w:pPr><w:r wsp:rsidRPr="00D73F7E"><w:rPr><w:rStyle w:val="SurveyXactClosedCheckbox"/><w:rFonts w:ascii="Times New Roman" w:h-ansi="Times New Roman" w:cs="Times New Roman"/><wx:font wx:val="Times New Roman"/><w:sz-cs w:val="24"/></w:rPr><w:sym w:font="Wingdings" w:char="F071"/></w:r></w:p></w:tc><w:tc><w:tcPr><w:tcW w:w="880" w:type="dxa"/></w:tcPr><w:p wsp:rsidR="002064C8" wsp:rsidRPr="00D73F7E" wsp:rsidRDefault="00F247D0"><w:pPr><w:pStyle w:val="SurveyXactClosedHorizontalChoice"/><w:rPr><w:rFonts w:ascii="Times New Roman" w:h-ansi="Times New Roman" w:cs="Times New Roman"/><wx:font wx:val="Times New Roman"/><w:sz w:val="24"/><w:sz-cs w:val="24"/></w:rPr></w:pPr><w:r wsp:rsidRPr="00D73F7E"><w:rPr><w:rStyle w:val="SurveyXactClosedCheckbox"/><w:rFonts w:ascii="Times New Roman" w:h-ansi="Times New Roman" w:cs="Times New Roman"/><wx:font wx:val="Times New Roman"/><w:sz-cs w:val="24"/></w:rPr><w:sym w:font="Wingdings" w:char="F071"/></w:r></w:p></w:tc><w:tc><w:tcPr><w:tcW w:w="880" w:type="dxa"/></w:tcPr><w:p wsp:rsidR="002064C8" wsp:rsidRPr="00D73F7E" wsp:rsidRDefault="00F247D0"><w:pPr><w:pStyle w:val="SurveyXactClosedHorizontalChoice"/><w:rPr><w:rFonts w:ascii="Times New Roman" w:h-ansi="Times New Roman" w:cs="Times New Roman"/><wx:font wx:val="Times New Roman"/><w:sz w:val="24"/><w:sz-cs w:val="24"/></w:rPr></w:pPr><w:r wsp:rsidRPr="00D73F7E"><w:rPr><w:rStyle w:val="SurveyXactClosedCheckbox"/><w:rFonts w:ascii="Times New Roman" w:h-ansi="Times New Roman" w:cs="Times New Roman"/><wx:font wx:val="Times New Roman"/><w:sz-cs w:val="24"/></w:rPr><w:sym w:font="Wingdings" w:char="F071"/></w:r></w:p></w:tc><w:tc><w:tcPr><w:tcW w:w="880" w:type="dxa"/></w:tcPr><w:p wsp:rsidR="002064C8" wsp:rsidRPr="00D73F7E" wsp:rsidRDefault="00F247D0"><w:pPr><w:pStyle w:val="SurveyXactClosedHorizontalChoice"/><w:rPr><w:rFonts w:ascii="Times New Roman" w:h-ansi="Times New Roman" w:cs="Times New Roman"/><wx:font wx:val="Times New Roman"/><w:sz w:val="24"/><w:sz-cs w:val="24"/></w:rPr></w:pPr><w:r wsp:rsidRPr="00D73F7E"><w:rPr><w:rStyle w:val="SurveyXactClosedCheckbox"/><w:rFonts w:ascii="Times New Roman" w:h-ansi="Times New Roman" w:cs="Times New Roman"/><wx:font wx:val="Times New Roman"/><w:sz-cs w:val="24"/></w:rPr><w:sym w:font="Wingdings" w:char="F071"/></w:r></w:p></w:tc><w:tc><w:tcPr><w:tcW w:w="880" w:type="dxa"/></w:tcPr><w:p wsp:rsidR="002064C8" wsp:rsidRPr="00D73F7E" wsp:rsidRDefault="00F247D0"><w:pPr><w:pStyle w:val="SurveyXactClosedHorizontalChoice"/><w:rPr><w:rFonts w:ascii="Times New Roman" w:h-ansi="Times New Roman" w:cs="Times New Roman"/><wx:font wx:val="Times New Roman"/><w:sz w:val="24"/><w:sz-cs w:val="24"/></w:rPr></w:pPr><w:r wsp:rsidRPr="00D73F7E"><w:rPr><w:rStyle w:val="SurveyXactClosedCheckbox"/><w:rFonts w:ascii="Times New Roman" w:h-ansi="Times New Roman" w:cs="Times New Roman"/><wx:font wx:val="Times New Roman"/><w:sz-cs w:val="24"/></w:rPr><w:sym w:font="Wingdings" w:char="F071"/></w:r></w:p></w:tc></w:tr></w:tbl><w:p wsp:rsidR="00143F55" wsp:rsidRDefault="00143F55"><w:pPr><w:rPr><w:rFonts w:ascii="Times New Roman" w:h-ansi="Times New Roman" w:cs="Times New Roman"/><wx:font wx:val="Times New Roman"/><w:sz w:val="24"/><w:sz-cs w:val="24"/><w:lang w:val="EN-GB"/></w:rPr></w:pPr></w:p><w:p wsp:rsidR="002064C8" wsp:rsidRPr="00D73F7E" wsp:rsidRDefault="00F247D0"><w:pPr><w:rPr><w:rFonts w:ascii="Times New Roman" w:h-ansi="Times New Roman" w:cs="Times New Roman"/><wx:font wx:val="Times New Roman"/><w:b/><w:sz w:val="24"/><w:sz-cs w:val="24"/><w:lang w:val="EN-GB"/></w:rPr></w:pPr><w:r wsp:rsidRPr="00D73F7E"><w:rPr><w:rFonts w:ascii="Times New Roman" w:h-ansi="Times New Roman" w:cs="Times New Roman"/><wx:font wx:val="Times New Roman"/><w:sz w:val="24"/><w:sz-cs w:val="24"/><w:lang w:val="EN-GB"/></w:rPr><w:br/></w:r><w:r wsp:rsidR="00981B68" wsp:rsidRPr="00D73F7E"><w:rPr><w:rFonts w:ascii="Times New Roman" w:h-ansi="Times New Roman" w:cs="Times New Roman"/><wx:font wx:val="Times New Roman"/><w:b/><w:sz w:val="28"/><w:sz-cs w:val="24"/><w:lang w:val="EN-GB"/></w:rPr><w:t>Other comments</w:t></w:r></w:p><w:p wsp:rsidR="002064C8" wsp:rsidRPr="00143F55" wsp:rsidRDefault="00F247D0" wsp:rsidP="00143F55"><w:pPr><w:rPr><w:rFonts w:ascii="Times New Roman" w:h-ansi="Times New Roman" w:cs="Times New Roman"/><wx:font wx:val="Times New Roman"/><w:b/><w:sz w:val="24"/><w:sz-cs w:val="24"/><w:lang w:val="EN-GB"/></w:rPr></w:pPr><w:r wsp:rsidRPr="00D73F7E"><w:rPr><w:lang w:val="EN-GB"/></w:rPr><w:br/></w:r><w:r wsp:rsidR="00981B68" wsp:rsidRPr="00143F55"><w:rPr><w:rFonts w:ascii="Times New Roman" w:h-ansi="Times New Roman" w:cs="Times New Roman"/><wx:font wx:val="Times New Roman"/><w:b/><w:sz w:val="24"/><w:sz-cs w:val="24"/><w:lang w:val="EN-GB"/></w:rPr><w:t>Possible additional comments in connection with sleep, well-being, health etc.</w:t></w:r></w:p><w:p wsp:rsidR="002064C8" wsp:rsidRPr="00D73F7E" wsp:rsidRDefault="00F247D0"><w:pPr><w:rPr><w:rFonts w:ascii="Times New Roman" w:h-ansi="Times New Roman" w:cs="Times New Roman"/><wx:font wx:val="Times New Roman"/><w:sz w:val="24"/><w:sz-cs w:val="24"/><w:lang w:val="EN-GB"/></w:rPr></w:pPr><w:r wsp:rsidRPr="00D73F7E"><w:rPr><w:rFonts w:ascii="Times New Roman" w:h-ansi="Times New Roman" w:cs="Times New Roman"/><wx:font wx:val="Times New Roman"/><w:sz w:val="24"/><w:sz-cs w:val="24"/><w:lang w:val="EN-GB"/></w:rPr><w:br/></w:r></w:p><w:sectPr wsp:rsidR="002064C8" wsp:rsidRPr="00D73F7E" wsp:rsidSect="004B71C7"><w:ftr w:type="even"><wx:pBdrGroup><wx:apo><wx:jc wx:val="right"/></wx:apo><w:p wsp:rsidR="001836D2" wsp:rsidRDefault="00C13620" wsp:rsidP="00355321"><w:pPr><w:pStyle w:val="Sidefod"/><w:framePr w:wrap="around" w:vanchor="text" w:hanchor="margin" w:x-align="outside" w:y="1"/><w:rPr><w:rStyle w:val="Sidetal"/></w:rPr></w:pPr><w:r><w:rPr><w:rStyle w:val="Sidetal"/></w:rPr><w:fldChar w:fldCharType="begin"/></w:r><w:r wsp:rsidR="001836D2"><w:rPr><w:rStyle w:val="Sidetal"/></w:rPr><w:instrText>PAGE  </w:instrText></w:r><w:r><w:rPr><w:rStyle w:val="Sidetal"/></w:rPr><w:fldChar w:fldCharType="separate"/></w:r><w:r wsp:rsidR="00CE4325"><w:rPr><w:rStyle w:val="Sidetal"/><w:noProof/></w:rPr><w:t>4</w:t></w:r><w:r><w:rPr><w:rStyle w:val="Sidetal"/></w:rPr><w:fldChar w:fldCharType="end"/></w:r></w:p></wx:pBdrGroup><w:p wsp:rsidR="001836D2" wsp:rsidRDefault="001836D2" wsp:rsidP="001836D2"><w:pPr><w:pStyle w:val="Sidefod"/><w:ind w:right="360" w:first-line="360"/></w:pPr></w:p></w:ftr><w:ftr w:type="odd"><wx:pBdrGroup><wx:apo><wx:jc wx:val="right"/></wx:apo><w:p wsp:rsidR="001836D2" wsp:rsidRDefault="00C13620" wsp:rsidP="00355321"><w:pPr><w:pStyle w:val="Sidefod"/><w:framePr w:wrap="around" w:vanchor="text" w:hanchor="margin" w:x-align="outside" w:y="1"/><w:rPr><w:rStyle w:val="Sidetal"/></w:rPr></w:pPr><w:r><w:rPr><w:rStyle w:val="Sidetal"/></w:rPr><w:fldChar w:fldCharType="begin"/></w:r><w:r wsp:rsidR="001836D2"><w:rPr><w:rStyle w:val="Sidetal"/></w:rPr><w:instrText>PAGE  </w:instrText></w:r><w:r><w:rPr><w:rStyle w:val="Sidetal"/></w:rPr><w:fldChar w:fldCharType="separate"/></w:r><w:r wsp:rsidR="00CE4325"><w:rPr><w:rStyle w:val="Sidetal"/><w:noProof/></w:rPr><w:t>3</w:t></w:r><w:r><w:rPr><w:rStyle w:val="Sidetal"/></w:rPr><w:fldChar w:fldCharType="end"/></w:r></w:p></wx:pBdrGroup><w:p wsp:rsidR="001836D2" wsp:rsidRDefault="001836D2" wsp:rsidP="001836D2"><w:pPr><w:pStyle w:val="Sidefod"/><w:ind w:right="360" w:first-line="360"/></w:pPr></w:p></w:ftr><w:pgSz w:w="11906" w:h="16838"/><w:pgMar w:top="1701" w:right="1134" w:bottom="1701" w:left="1134" w:header="708" w:footer="708" w:gutter="0"/><w:cols w:space="708"/><w:docGrid w:line-pitch="360"/></w:sectPr></wx:sub-section></wx:sub-section></wx:sub-section></wx:sub-section></wx:sect></w:body></w:wordDocument>
